# Supplementary material for: Predictive models for secondary epilepsy in patients with acute ischemic stroke within one year
Source: eLife. 2024 Nov 14;13:RP98759. doi: 10.7554/eLife.98759 (PMC11563573; doi:10.7554/eLife.98759)
Supplement: Supplementary file 1. — This table presents the results of the Chi-Square and Mann-Whitney U tests used to evaluate the association of various features with positive and negative samples. Sample sizes: Positive samples (n=954) and negative samples (n=20,789). Statistical methods: The Chi-Square test assesses the relationship between categorical variables, while the Mann-Whitney U test compares differences between independent groups for continuous data. p-values: Indicate the significance of the associations, with lower values suggesting stronger evidence against the null hypothesis. Statistical values: Include counts and percentages of samples for each feature in both groups, along with the calculated statistics for each test. [file elife-98759-supp1.xls]

## Sheet: Sheet1
Feature	positive, N=954	negative, N = 20789	method	P	stats
eca_plaque	-	0	Chi-Square	0.439	0.59897
——0	942 (98.742%)	20591 (99.048%)	-	-	-
——1	12 (1.258%)	198 (0.952%)	-	-	-
subcortex_lobe	-	-	Chi-Square	0.001**	10.3816
——0	814 (85.325%)	18454 (88.768%)	-	-	-
——1	140 (14.675%)	2335 (11.232%)	-	-	-
ba	-	-	Chi-Square	0.991	0.000127
——0	945 (99.057%)	20605 (99.115%)	-	-	-
——1	9 (0.943%)	184 (0.885%)	-	-	-
hypertension	-	-	Chi-Square	0.603	0.271184
——0	290 (30.398%)	6497 (31.252%)	-	-	-
——1	664 (69.602%)	14292 (68.748%)	-	-	-
ica_plaque	-	-	Chi-Square	0.152	2.0512
——0	878 (92.034%)	19392 (93.28%)	-	-	-
——1	76 (7.966%)	1397 (6.72%)	-	-	-
frontal_lobe	-	-	Chi-Square	0.000***	53.1718
——0	868 (90.985%)	19943 (95.931%)	-	-	-
——1	86 (9.015%)	846 (4.069%)	-	-	-
cerebral_hernia	-	-	Chi-Square	0.000***	17.2844
——0	934 (97.904%)	20626 (99.216%)	-	-	-
——1	20 (2.096%)	163 (0.784%)	-	-	-
thalamus	-	-	Chi-Square	0.061	3.51221
——0	937 (98.218%)	20565 (98.923%)	-	-	-
——1	17 (1.782%)	224 (1.077%)	-	-	-
occipital_lobe	-	-	Chi-Square	0.000***	17.1768
——0	919 (96.331%)	20422 (98.235%)	-	-	-
——1	35 (3.669%)	367 (1.765%)	-	-	-
pca	-	-	Chi-Square	0.891	0.018717
——0	952 (99.79%)	20729 (99.711%)	-	-	-
——1	2 (0.21%)	60 (0.289%)	-	-	-
paraventricular	-	-	Chi-Square	0.214	1.54579
——0	899 (94.235%)	19786 (95.175%)	-	-	-
——1	55 (5.765%)	1003 (4.825%)	-	-	-
mca	-	-	Chi-Square	0.393	0.729435
——0	912 (95.597%)	19998 (96.195%)	-	-	-
——1	42 (4.403%)	791 (3.805%)	-	-	-
coronary_disease	-	-	Chi-Square	0.000***	26.1909
——0	599 (62.788%)	11288 (54.298%)	-	-	-
——1	355 (37.212%)	9501 (45.702%)	-	-	-
hypoproteinemia	-	-	Chi-Square	0.000***	53.3519
——0	774 (81.132%)	18479 (88.888%)	-	-	-
——1	180 (18.868%)	2310 (11.112%)	-	-	-
parietal_lobe	-	-	Chi-Square	0.000***	57.1378
——0	884 (92.662%)	20180 (97.071%)	-	-	-
——1	70 (7.338%)	609 (2.929%)	-	-	-
aca	-	-	Chi-Square	0.929	0.007944
——0	941 (98.637%)	20524 (98.725%)	-	-	-
——1	13 (1.363%)	265 (1.275%)	-	-	-
brainstem	-	-	Chi-Square	0.295	1.09676
——0	938 (98.323%)	20532 (98.764%)	-	-	-
——1	16 (1.677%)	257 (1.236%)	-	-	-
hyperuricemia	-	-	Chi-Square	0.000***	25.1475
——0	801 (83.962%)	18547 (89.215%)	-	-	-
——1	153 (16.038%)	2242 (10.785%)	-	-	-
temporal_lobe	-	-	Chi-Square	0.000***	57.8721
——0	886 (92.872%)	20209 (97.21%)	-	-	-
——1	68 (7.128%)	580 (2.79%)	-	-	-
diabetes	-	-	Chi-Square	0.390	0.739172
——0	617 (64.675%)	13737 (66.078%)	-	-	-
——1	337 (35.325%)	7052 (33.922%)	-	-	-
range_lobe	-	-	Chi-Square	0.000***	85.3775
——0	830 (87.002%)	19559 (94.083%)	-	-	-
——1	43 (4.507%)	467 (2.246%)	-	-	-
——2	32 (3.354%)	329 (1.583%)	-	-	-
——3	31 (3.249%)	224 (1.077%)	-	-	-
——4	15 (1.572%)	175 (0.842%)	-	-	-
——5	3 (0.314%)	35 (0.168%)	-	-	-
epencephalon	-	-	Chi-Square	1.000	0
——0	934 (97.904%)	20362 (97.946%)	-	-	-
——1	20 (2.096%)	427 (2.054%)	-	-	-
hydrocephalus	-	-	Chi-Square	0.000***	181.235
——0	895 (93.816%)	20565 (98.923%)	-	-	-
——1	59 (6.184%)	224 (1.077%)	-	-	-
insular_lobe	-	-	Chi-Square	0.391	0.735699
——0	938 (98.323%)	20519 (98.701%)	-	-	-
——1	16 (1.677%)	270 (1.299%)	-	-	-
gender	-	-	Chi-Square	0.000***	44.2441
——0	372 (38.994%)	10407 (50.06%)	-	-	-
——1	582 (61.006%)	10382 (49.94%)	-	-	-
uremia	-	-	Chi-Square	0.000***	15.5682
——0	934 (97.904%)	20618 (99.177%)	-	-	-
——1	20 (2.096%)	171 (0.823%)	-	-	-
atrial_fibrillation	-	-	Chi-Square	0.008**	7.02973
——0	838 (87.841%)	18811 (90.485%)	-	-	-
——1	116 (12.159%)	1978 (9.515%)	-	-	-
centrum_semiovale	-	-	Chi-Square	0.362	0.830735
——0	922 (96.646%)	20207 (97.2%)	-	-	-
——1	32 (3.354%)	582 (2.8%)	-	-	-
basal_ganglia	-	-	Chi-Square	0.005**	7.75533
——0	893 (93.606%)	19869 (95.575%)	-	-	-
——1	61 (6.394%)	920 (4.425%)	-	-	-
dvt	-	-	Chi-Square	0.000***	40.7909
——0	847 (88.784%)	19534 (93.963%)	-	-	-
——1	107 (11.216%)	1255 (6.037%)	-	-	-
fatty_liver	-	-	Chi-Square	0.000***	14.1239
——0	812 (85.115%)	16655 (80.114%)	-	-	-
——1	142 (14.885%)	4134 (19.886%)	-	-	-
hyperlipidaemia	-	-	Chi-Square	0.000***	12.9692
——0	801 (83.962%)	16439 (79.075%)	-	-	-
——1	153 (16.038%)	4350 (20.925%)	-	-	-
cca_plaque	-	-	Chi-Square	0.377	0.780577
——0	751 (78.721%)	16100 (77.445%)	-	-	-
——1	203 (21.279%)	4689 (22.555%)	-	-	-
va	-	-	Chi-Square	0.797	0.065847
——0	927 (97.17%)	20159 (96.97%)	-	-	-
——1	27 (2.83%)	630 (3.03%)	-	-	-
fibrinogen	3.518 ± 0.663	3.602 ± 0.464	Mann-Whitney U	0.435	1.00641e+07
d_dimer	4.362 ± 4.398	1.198 ± 0.98	Mann-Whitney U	0.000***	3.55518e+06
bua	342.521 ± 74.651	344.132 ± 58.336	Mann-Whitney U	0.000***	1.06988e+07
tco2	22.739 ± 1.025	22.781 ± 1.225	Mann-Whitney U	0.167	10178363
hbdh	209.295 ± 57.826	175.906 ± 48.18	Mann-Whitney U	0.000***	6107843
anion_gap	13.026 ± 1.456	12.345 ± 1.368	Mann-Whitney U	0.000***	6496800
ldl	2.686 ± 0.372	2.685 ± 0.361	Mann-Whitney U	0.234	1.01409e+07
tt	16.636 ± 0.809	16.432 ± 0.615	Mann-Whitney U	0.000***	7.95095e+06
nihss	11.529 ± 2.564	7.886 ± 2.871	Mann-Whitney U	0.000***	2.98473e+06
albumin	40.734 ± 2.37	40.886 ± 2.257	Mann-Whitney U	0.026*	1.03388e+07
inr	1.068 ± 0.072	1.076 ± 0.149	Mann-Whitney U	0.000***	9.01693e+06
tg	1.662 ± 0.484	1.536 ± 0.433	Mann-Whitney U	0.000***	7.58269e+06
bilirubin	16.516 ± 4.009	15.197 ± 3.981	Mann-Whitney U	0.000***	7522775
ima	81.624 ± 8.559	75.458 ± 12.891	Mann-Whitney U	0.000***	4487861
pt	13.822 ± 0.627	13.843 ± 1.151	Mann-Whitney U	0.000***	8.37438e+06
crp	55.681 ± 48.823	15.314 ± 18.865	Mann-Whitney U	0.000***	3060302
wbc	11.79 ± 3.084	8.316 ± 1.286	Mann-Whitney U	0.000***	2667973
age	65.335 ± 13.909	66.806 ± 12.597	Mann-Whitney U	0.013*	10386092
hdl	1.246 ± 0.146	1.249 ± 0.149	Mann-Whitney U	0.620	10008026
lactate	2.825 ± 0.376	2.505 ± 0.411	Mann-Whitney U	0.000***	4480425
rbc	4.408 ± 0.274	4.304 ± 0.324	Mann-Whitney U	0.000***	7811417
ast	38.25 ± 18.205	26.05 ± 12.823	Mann-Whitney U	0.000***	3814876
plt	180.251 ± 36.939	190.132 ± 26.424	Mann-Whitney U	0.000***	1.18265e+07
alt	26.827 ± 10.349	24.193 ± 10.108	Mann-Whitney U	0.000***	7.63223e+06
aptt	35.045 ± 1.881	35.702 ± 2.313	Mann-Whitney U	0.000***	1.17371e+07
ldh	296.455 ± 111.282	215.357 ± 75.036	Mann-Whitney U	0.000***	5.262e+06
creatinine	83.837 ± 24.574	85.199 ± 52.439	Mann-Whitney U	0.000***	8.56793e+06
hba1c	6.759 ± 1.048	6.662 ± 0.916	Mann-Whitney U	0.000***	9132523
urea	6.33 ± 1.354	6.419 ± 1.438	Mann-Whitney U	0.002**	10515532
ck	1029.594 ± 872.8	195.007 ± 273.212	Mann-Whitney U	0.000***	3469376
