# Supplementary material for: Predictive models for secondary epilepsy in patients with acute ischemic stroke within one year
Source: eLife. 2024 Nov 14;13:RP98759. doi: 10.7554/eLife.98759 (PMC11563573; doi:10.7554/eLife.98759)
Supplement: Supplementary file 2. — This table presents the results of a single-factor significance analysis for various features across two groups of samples: negative samples (0) and positive samples (1). Sample size: Group 0 (Negative): n=20,789 Group 1 (Positive): n=954 Feature analysis: For each feature, the table includes the mean and standard deviation (±) for both groups, odds ratios (OR) from univariable analysis, coefficients (coef), standard errors (std err), z-scores (z), p-values (p>|z|), and 95% confidence intervals ([0.025, 0.975]). Significance levels: Features with statistically significant differences are indicated by p-values less than 0.05. An odds ratio greater than 1 suggests an increased risk associated with the feature in the positive group, while an odds ratio less than 1 suggests a decreased risk. Labels: The last two columns provide the proportions of the positive and negative samples for selected features. [file elife-98759-supp2.xls]

## Sheet: Sheet1
Feature	0 (N=20789)	1 (N=954)	OR (univariable)	coef	std err	z	P>|z|	[0.025	0.975]	Label_1	Label_0
age	66.806 ± 12.597	65.335 ± 13.909	0.991 (0.986-0.996, p=0.0)	-0.0090	0.003	-3.508	0.000***	-0.014	-0.004	-	-
plt	190.132 ± 26.424	180.251 ± 36.939	0.986 (0.983-0.988, p=0.0)	-0.0141	0.001	-11.320	0.000***	-0.017	-0.012	-	-
wbc	8.316 ± 1.286	11.79 ± 3.084	2.23 (2.149-2.314, p=0.0)	0.8022	0.019	42.306	0.000***	0.765	0.839	-	-
rbc	4.304 ± 0.324	4.408 ± 0.274	2.622 (2.162-3.177, p=0.0)	0.9638	0.098	9.805	0.000***	0.771	1.156	-	-
hba1c	6.662 ± 0.916	6.759 ± 1.048	1.112 (1.042-1.186, p=0.001)	0.1059	0.033	3.176	0.001**	0.041	0.171	-	-
crp	15.314 ± 18.865	55.681 ± 48.823	1.033 (1.031-1.035, p=0.0)	0.0326	0.001	36.792	0.000***	0.031	0.034	-	-
tg	1.536 ± 0.433	1.662 ± 0.484	1.617 (1.441-1.815, p=0.0)	0.4807	0.059	8.170	0.000***	0.365	0.596	-	-
ldl	2.685 ± 0.361	2.686 ± 0.372	1.009 (0.843-1.207, p=0.924)	0.0087	0.091	0.095	0.924	-0.171	0.188	-	-
hdl	1.249 ± 0.149	1.246 ± 0.146	0.87 (0.562-1.349, p=0.534)	-0.1389	0.223	-0.622	0.534	-0.577	0.299	-	-
ast	26.05 ± 12.823	38.25 ± 18.205	1.028 (1.024-1.031, p=0.0)	0.0277	0.002	17.007	0.000***	0.024	0.031	-	-
alt	24.193 ± 10.108	26.827 ± 10.349	1.017 (1.012-1.021, p=0.0)	0.0169	0.002	7.507	0.000***	0.012	0.021	-	-
bilirubin	15.197 ± 3.981	16.516 ± 4.009	1.068 (1.054-1.082, p=0.0)	0.0662	0.007	9.826	0.000***	0.053	0.079	-	-
albumin	40.886 ± 2.257	40.734 ± 2.37	0.971 (0.945-0.999, p=0.042)	-0.0291	0.014	-2.036	0.042*	-0.057	-0.001	-	-
urea	6.419 ± 1.438	6.33 ± 1.354	0.955 (0.91-1.002, p=0.063)	-0.0459	0.025	-1.862	0.063	-0.094	0.002	-	-
creatinine	85.199 ± 52.439	83.837 ± 24.574	0.999 (0.998-1.001, p=0.425)	-0.0006	0.001	-0.798	0.425	-0.002	0.001	-	-
bua	344.132 ± 58.336	342.521 ± 74.651	1.0 (0.998-1.001, p=0.411)	-0.0005	0.001	-0.822	0.411	-0.002	0.001	-	-
pt	13.843 ± 1.151	13.822 ± 0.627	0.982 (0.925-1.043, p=0.564)	-0.0177	0.031	-0.577	0.564	-0.078	0.042	-	-
aptt	35.702 ± 2.313	35.045 ± 1.881	0.863 (0.835-0.891, p=0.0)	-0.1473	0.017	-8.917	0.000***	-0.180	-0.115	-	-
tt	16.432 ± 0.615	16.636 ± 0.809	1.411 (1.287-1.547, p=0.0)	0.3442	0.047	7.328	0.000***	0.252	0.436	-	-
inr	1.076 ± 0.149	1.068 ± 0.072	0.643 (0.385-1.074, p=0.091)	-0.4421	0.262	-1.689	0.091	-0.955	0.071	-	-
d_dimer	1.198 ± 0.98	4.362 ± 4.398	1.717 (1.662-1.774, p=0.0)	0.5405	0.017	32.724	0.000***	0.508	0.573	-	-
fibrinogen	3.602 ± 0.464	3.518 ± 0.663	0.675 (0.585-0.778, p=0.0)	-0.3931	0.073	-5.408	0.000***	-0.536	-0.251	-	-
ck	195.007 ± 273.212	1029.594 ± 872.8	1.002 (1.002-1.002, p=0.0)	0.0024	6.15e-05	38.326	0.000***	0.002	0.002	-	-
ldh	215.357 ± 75.036	296.455 ± 111.282	1.005 (1.005-1.006, p=0.0)	0.0053	0.000	21.424	0.000***	0.005	0.006	-	-
hbdh	175.906 ± 48.18	209.295 ± 57.826	1.006 (1.005-1.007, p=0.0)	0.0062	0.000	15.637	0.000***	0.005	0.007	-	-
ima	75.458 ± 12.891	81.624 ± 8.559	1.015 (1.012-1.017, p=0.0)	0.0147	0.001	10.707	0.000***	0.012	0.017	-	-
lactate	2.505 ± 0.411	2.825 ± 0.376	3.12 (2.784-3.494, p=0.0)	1.1377	0.058	19.587	0.000***	1.024	1.251	-	-
anion_gap	12.345 ± 1.368	13.026 ± 1.456	1.344 (1.29-1.399, p=0.0)	0.2953	0.021	14.368	0.000***	0.255	0.336	-	-
tco2	22.781 ± 1.225	22.739 ± 1.025	0.972 (0.921-1.025, p=0.293)	-0.0287	0.027	-1.051	0.293	-0.082	0.025	-	-
nihss	7.886 ± 2.871	11.529 ± 2.564	1.342 (1.318-1.368, p=0.0)	0.2942	0.010	30.957	0.000***	0.276	0.313	-	-
uremia_0	20618 (99.177%)	934 (97.904%)	-	-	-	-	-	-	-	4.334% (934 / 21552)	95.666% (20618 / 21552)
uremia_1	171 (0.823%)	20 (2.096%)	2.582 (1.618-4.121, p=0.0)	0.9485	0.239	3.974	0.000***	0.481	1.416	10.471% (20 / 191)	89.529% (171 / 191)
dvt_0	19534 (93.963%)	847 (88.784%)	-	-	-	-	-	-	-	4.156% (847 / 20381)	95.844% (19534 / 20381)
dvt_1	1255 (6.037%)	107 (11.216%)	1.966 (1.595-2.423, p=0.0)	0.6761	0.107	6.340	0.000***	0.467	0.885	7.856% (107 / 1362)	92.144% (1255 / 1362)
fatty_liver_0	16655 (80.114%)	812 (85.115%)	-	-	-	-	-	-	-	4.649% (812 / 17467)	95.351% (16655 / 17467)
fatty_liver_1	4134 (19.886%)	142 (14.885%)	0.705 (0.587-0.845, p=0.0)	-0.3502	0.093	-3.782	0.000***	-0.532	-0.169	3.321% (142 / 4276)	96.679% (4134 / 4276)
diabetes_0	13737 (66.078%)	617 (64.675%)	-	-	-	-	-	-	-	4.298% (617 / 14354)	95.702% (13737 / 14354)
diabetes_1	7052 (33.922%)	337 (35.325%)	1.064 (0.929-1.219, p=0.371)	0.0620	0.069	0.895	0.371	-0.074	0.198	4.561% (337 / 7389)	95.439% (7052 / 7389)
hypertension_0	6497 (31.252%)	290 (30.398%)	-	-	-	-	-	-	-	4.273% (290 / 6787)	95.727% (6497 / 6787)
hypertension_1	14292 (68.748%)	664 (69.602%)	1.041 (0.904-1.198, p=0.578)	0.0400	0.072	0.556	0.578	-0.101	0.181	4.44% (664 / 14956)	95.56% (14292 / 14956)
coronary_disease_0	11288 (54.298%)	599 (62.788%)	-	-	-	-	-	-	-	5.039% (599 / 11887)	94.961% (11288 / 11887)
coronary_disease_1	9501 (45.702%)	355 (37.212%)	0.704 (0.616-0.805, p=0.0)	-0.3508	0.068	-5.128	0.000***	-0.485	-0.217	3.602% (355 / 9856)	96.398% (9501 / 9856)
atrial_fibrillation_0	18811 (90.485%)	838 (87.841%)	-	-	-	-	-	-	-	4.265% (838 / 19649)	95.735% (18811 / 19649)
atrial_fibrillation_1	1978 (9.515%)	116 (12.159%)	1.316 (1.078-1.608, p=0.007)	0.2749	0.102	2.699	0.007**	0.075	0.475	5.54% (116 / 2094)	94.46% (1978 / 2094)
hyperuricemia_0	18547 (89.215%)	801 (83.962%)	-	-	-	-	-	-	-	4.14% (801 / 19348)	95.86% (18547 / 19348)
hyperuricemia_1	2242 (10.785%)	153 (16.038%)	1.58 (1.322-1.889, p=0.0)	0.4575	0.091	5.027	0.000***	0.279	0.636	6.388% (153 / 2395)	93.612% (2242 / 2395)
hyperlipidaemia_0	16439 (79.075%)	801 (83.962%)	-	-	-	-	-	-	-	4.646% (801 / 17240)	95.354% (16439 / 17240)
hyperlipidaemia_1	4350 (20.925%)	153 (16.038%)	0.722 (0.605-0.861, p=0.0)	-0.3259	0.090	-3.627	0.000***	-0.502	-0.150	3.398% (153 / 4503)	96.602% (4350 / 4503)
hypoproteinemia_0	18479 (88.888%)	774 (81.132%)	-	-	-	-	-	-	-	4.02% (774 / 19253)	95.98% (18479 / 19253)
hypoproteinemia_1	2310 (11.112%)	180 (18.868%)	1.86 (1.573-2.201, p=0.0)	0.6208	0.086	7.248	0.000***	0.453	0.789	7.229% (180 / 2490)	92.771% (2310 / 2490)
cerebral_hernia_0	20626 (99.216%)	934 (97.904%)	-	-	-	-	-	-	-	4.332% (934 / 21560)	95.668% (20626 / 21560)
cerebral_hernia_1	163 (0.784%)	20 (2.096%)	2.71 (1.696-4.332, p=0.0)	0.9968	0.239	4.166	0.000***	0.528	1.466	10.929% (20 / 183)	89.071% (163 / 183)
hydrocephalus_0	20565 (98.923%)	895 (93.816%)	-	-	-	-	-	-	-	4.171% (895 / 21460)	95.829% (20565 / 21460)
hydrocephalus_1	224 (1.077%)	59 (6.184%)	6.052 (4.509-8.125, p=0.0)	1.8004	0.150	11.982	0.000***	1.506	2.095	20.848% (59 / 283)	79.152% (224 / 283)
frontal_lobe_0	19943 (95.931%)	868 (90.985%)	-	-	-	-	-	-	-	4.171% (868 / 20811)	95.829% (19943 / 20811)
frontal_lobe_1	846 (4.069%)	86 (9.015%)	2.336 (1.852-2.945, p=0.0)	0.8483	0.118	7.166	0.000***	0.616	1.080	9.227% (86 / 932)	90.773% (846 / 932)
parietal_lobe_0	20180 (97.071%)	884 (92.662%)	-	-	-	-	-	-	-	4.197% (884 / 21064)	95.803% (20180 / 21064)
parietal_lobe_1	609 (2.929%)	70 (7.338%)	2.624 (2.03-3.391, p=0.0)	0.9647	0.131	7.375	0.000***	0.708	1.221	10.309% (70 / 679)	89.691% (609 / 679)
temporal_lobe_0	20209 (97.21%)	886 (92.872%)	-	-	-	-	-	-	-	4.2% (886 / 21095)	95.8% (20209 / 21095)
temporal_lobe_1	580 (2.79%)	68 (7.128%)	2.674 (2.063-3.469, p=0.0)	0.9836	0.133	7.413	0.000***	0.724	1.244	10.494% (68 / 648)	89.506% (580 / 648)
occipital_lobe_0	20422 (98.235%)	919 (96.331%)	-	-	-	-	-	-	-	4.306% (919 / 21341)	95.694% (20422 / 21341)
occipital_lobe_1	367 (1.765%)	35 (3.669%)	2.119 (1.489-3.016, p=0.0)	0.7511	0.180	4.170	0.000***	0.398	1.104	8.706% (35 / 402)	91.294% (367 / 402)
insular_lobe_0	20519 (98.701%)	938 (98.323%)	-	-	-	-	-	-	-	4.372% (938 / 21457)	95.628% (20519 / 21457)
insular_lobe_1	270 (1.299%)	16 (1.677%)	1.296 (0.78-2.155, p=0.317)	0.2595	0.259	1.000	0.317	-0.249	0.768	5.594% (16 / 286)	94.406% (270 / 286)
range_lobe_0	19559 (94.083%)	830 (87.002%)	-	-	-	-	-	-	-	4.071% (830 / 20389)	95.929% (19559 / 20389)
range_lobe_1	467 (2.246%)	43 (4.507%)	2.17 (1.576-2.989, p=0.0)	0.7746	0.163	4.745	0.000***	0.455	1.095	8.431% (43 / 510)	91.569% (467 / 510)
range_lobe_2	329 (1.583%)	32 (3.354%)	2.292 (1.584-3.317, p=0.0)	0.8294	0.189	4.399	0.000***	0.460	1.199	8.864% (32 / 361)	91.136% (329 / 361)
range_lobe_3	224 (1.077%)	31 (3.249%)	3.261 (2.226-4.778, p=0.0)	1.1821	0.195	6.066	0.000***	0.800	1.564	12.157% (31 / 255)	87.843% (224 / 255)
range_lobe_4	175 (0.842%)	15 (1.572%)	2.02 (1.186-3.438, p=0.01)	0.7030	0.271	2.591	0.010*	0.171	1.235	7.895% (15 / 190)	92.105% (175 / 190)
range_lobe_5	35 (0.168%)	3 (0.314%)	2.02 (0.62-6.58, p=0.243)	0.7030	0.603	1.167	0.243	-0.478	1.884	7.895% (3 / 38)	92.105% (35 / 38)
basal_ganglia_0	19869 (95.575%)	893 (93.606%)	-	-	-	-	-	-	-	4.301% (893 / 20762)	95.699% (19869 / 20762)
basal_ganglia_1	920 (4.425%)	61 (6.394%)	1.475 (1.129-1.927, p=0.004)	0.3888	0.137	2.847	0.004**	0.121	0.656	6.218% (61 / 981)	93.782% (920 / 981)
brainstem_0	20532 (98.764%)	938 (98.323%)	-	-	-	-	-	-	-	4.369% (938 / 21470)	95.631% (20532 / 21470)
brainstem_1	257 (1.236%)	16 (1.677%)	1.363 (0.819-2.268, p=0.234)	0.3095	0.260	1.191	0.234	-0.200	0.819	5.861% (16 / 273)	94.139% (257 / 273)
epencephalon_0	20362 (97.946%)	934 (97.904%)	-	-	-	-	-	-	-	4.386% (934 / 21296)	95.614% (20362 / 21296)
epencephalon_1	427 (2.054%)	20 (2.096%)	1.021 (0.649-1.606, p=0.928)	0.0209	0.231	0.090	0.928	-0.432	0.474	4.474% (20 / 447)	95.526% (427 / 447)
paraventricular_0	19786 (95.175%)	899 (94.235%)	-	-	-	-	-	-	-	4.346% (899 / 20685)	95.654% (19786 / 20685)
paraventricular_1	1003 (4.825%)	55 (5.765%)	1.207 (0.912-1.597, p=0.187)	0.1880	0.143	1.318	0.187	-0.092	0.468	5.198% (55 / 1058)	94.802% (1003 / 1058)
centrum_semiovale_0	20207 (97.2%)	922 (96.646%)	-	-	-	-	-	-	-	4.364% (922 / 21129)	95.636% (20207 / 21129)
centrum_semiovale_1	582 (2.8%)	32 (3.354%)	1.205 (0.839-1.73, p=0.313)	0.1865	0.185	1.010	0.313	-0.175	0.548	5.212% (32 / 614)	94.788% (582 / 614)
thalamus_0	20565 (98.923%)	937 (98.218%)	-	-	-	-	-	-	-	4.358% (937 / 21502)	95.642% (20565 / 21502)
thalamus_1	224 (1.077%)	17 (1.782%)	1.666 (1.013-2.74, p=0.044)	0.5102	0.254	2.011	0.044*	0.013	1.008	7.054% (17 / 241)	92.946% (224 / 241)
aca_0	20524 (98.725%)	941 (98.637%)	-	-	-	-	-	-	-	4.384% (941 / 21465)	95.616% (20524 / 21465)
aca_1	265 (1.275%)	13 (1.363%)	1.07 (0.611-1.874, p=0.813)	0.0676	0.286	0.236	0.813	-0.493	0.628	4.676% (13 / 278)	95.324% (265 / 278)
mca_0	19998 (96.195%)	912 (95.597%)	-	-	-	-	-	-	-	4.362% (912 / 20910)	95.638% (19998 / 20910)
mca_1	791 (3.805%)	42 (4.403%)	1.164 (0.848-1.598, p=0.348)	0.1521	0.162	0.939	0.348	-0.165	0.469	5.042% (42 / 833)	94.958% (791 / 833)
pca_0	20729 (99.711%)	952 (99.79%)	-	-	-	-	-	-	-	4.391% (952 / 21681)	95.609% (20729 / 21681)
pca_1	60 (0.289%)	2 (0.21%)	0.726 (0.177-2.974, p=0.656)	-0.3205	0.720	-0.445	0.656	-1.731	1.090	3.226% (2 / 62)	96.774% (60 / 62)
va_0	20159 (96.97%)	927 (97.17%)	-	-	-	-	-	-	-	4.396% (927 / 21086)	95.604% (20159 / 21086)
va_1	630 (3.03%)	27 (2.83%)	0.932 (0.631-1.377, p=0.724)	-0.0704	0.199	-0.353	0.724	-0.461	0.320	4.11% (27 / 657)	95.89% (630 / 657)
ba_0	20605 (99.115%)	945 (99.057%)	-	-	-	-	-	-	-	4.385% (945 / 21550)	95.615% (20605 / 21550)
ba_1	184 (0.885%)	9 (0.943%)	1.067 (0.544-2.09, p=0.851)	0.0644	0.343	0.188	0.851	-0.608	0.737	4.663% (9 / 193)	95.337% (184 / 193)
gender_0	10407 (50.06%)	372 (38.994%)	-	-	-	-	-	-	-	3.451% (372 / 10779)	96.549% (10407 / 10779)
gender_1	10382 (49.94%)	582 (61.006%)	1.568 (1.373-1.791, p=0.0)	0.4500	0.068	6.635	0.000***	0.317	0.583	5.308% (582 / 10964)	94.692% (10382 / 10964)
cca_plaque_0	16100 (77.445%)	751 (78.721%)	-	-	-	-	-	-	-	4.457% (751 / 16851)	95.543% (16100 / 16851)
cca_plaque_1	4689 (22.555%)	203 (21.279%)	0.928 (0.792-1.088, p=0.356)	-0.0746	0.081	-0.923	0.356	-0.233	0.084	4.15% (203 / 4892)	95.85% (4689 / 4892)
ica_plaque_0	19392 (93.28%)	878 (92.034%)	-	-	-	-	-	-	-	4.332% (878 / 20270)	95.668% (19392 / 20270)
ica_plaque_1	1397 (6.72%)	76 (7.966%)	1.202 (0.945-1.528, p=0.135)	0.1836	0.123	1.496	0.135	-0.057	0.424	5.16% (76 / 1473)	94.84% (1397 / 1473)
eca_plaque_0	20591 (99.048%)	942 (98.742%)	-	-	-	-	-	-	-	4.375% (942 / 21533)	95.625% (20591 / 21533)
eca_plaque_1	198 (0.952%)	12 (1.258%)	1.325 (0.737-2.382, p=0.347)	0.2812	0.299	0.940	0.347	-0.305	0.868	5.714% (12 / 210)	94.286% (198 / 210)
subcortex_lobe_0	18454 (88.768%)	814 (85.325%)	-	-	-	-	-	-	-	4.225% (814 / 19268)	95.775% (18454 / 19268)
subcortex_lobe_1	2335 (11.232%)	140 (14.675%)	1.359 (1.131-1.634, p=0.001)	0.3070	0.094	3.262	0.001**	0.123	0.491	5.657% (140 / 2475)	94.343% (2335 / 2475)
