# Supplementary material for: Predictive models for secondary epilepsy in patients with acute ischemic stroke within one year
Source: eLife. 2024 Nov 14;13:RP98759. doi: 10.7554/eLife.98759 (PMC11563573; doi:10.7554/eLife.98759)
Supplement: Supplementary file 3. — This table presents the results of a multivariable analysis for various features across two groups of samples: negative samples (0) and positive samples (1). Sample size: Group 0 (Negative): n=20,789 Group 1 (Positive): n = 954 Feature analysis: For each feature, the table includes the mean and standard deviation (±) for both groups, odds ratios (OR) from multivariable analysis, coefficients (Coef.), standard errors (Std. Err.), z-scores (z), p-values (p>|z|), and 95% confidence intervals ([0.025, 0.975]). Significance levels: Features with statistically significant differences are indicated by p-values less than 0.05. An odds ratio greater than 1 indicates an increased risk associated with the feature in the positive group, while an odds ratio less than 1 suggests a decreased risk. Labels: The last column presents the proportions of the positive and negative samples for selected features. [file elife-98759-supp3.xls]

## Sheet: Sheet1
Feature	0 (N=20789)	1 (N=954)	OR (multivariable)	Coef.	Std.Err.	z	P>|z|	[0.025	0.975]
tg	1.536 ± 0.433	1.662 ± 0.484	2.458 (2.069-2.92, p=0.0)	0.899	0.088	10.23	0.000***	0.727	1.071
rbc	4.304 ± 0.324	4.408 ± 0.274	4.731 (3.274-6.837, p=0.0)	1.554	0.188	8.275	0.000***	1.186	1.922
age	66.806 ± 12.597	65.335 ± 13.909	1.012 (1.004-1.021, p=0.003)	0.012	0.004	2.971	0.003**	0.004	0.021
ast	26.05 ± 12.823	38.25 ± 18.205	1.048 (1.04-1.055, p=0.0)	0.046	0.004	12.413	0.000***	0.039	0.054
plt	190.132 ± 26.424	180.251 ± 36.939	0.977 (0.973-0.98, p=0.0)	-0.024	0.002	-13.375	0.000***	-0.027	-0.02
alt	24.193 ± 10.108	26.827 ± 10.349	0.953 (0.942-0.964, p=0.0)	-0.048	0.006	-8.177	0.000***	-0.059	-0.036
ima	75.458 ± 12.891	81.624 ± 8.559	1.006 (1.001-1.012, p=0.014)	0.006	0.003	2.453	0.014*	0.001	0.012
ldh	215.357 ± 75.036	296.455 ± 111.282	0.984 (0.982-0.987, p=0.0)	-0.016	0.001	-12.992	0.000***	-0.018	-0.014
tt	16.432 ± 0.615	16.636 ± 0.809	1.13 (1.009-1.265, p=0.034)	0.122	0.058	2.116	0.034*	0.009	0.235
crp	15.314 ± 18.865	55.681 ± 48.823	1.032 (1.028-1.036, p=0.0)	0.031	0.002	15.585	0.000***	0.027	0.035
wbc	8.316 ± 1.286	11.79 ± 3.084	2.091 (1.985-2.204, p=0.0)	0.738	0.027	27.583	0.000***	0.685	0.79
ck	195.007 ± 273.212	1029.594 ± 872.8	1.001 (1.001-1.001, p=0.0)	0.001	0	7.86	0.000***	0.001	0.001
subcortex_lobe_0	18454 (88.768%)	814 (85.325%)	-	-	-	-	-	-	-
subcortex_lobe_1	2335 (11.232%)	140 (14.675%)	1.188 (0.827-1.707 ,p=0.352)	0.172	0.185	0.93	0.352	-0.191	0.535
frontal_lobe_0	19943 (95.931%)	868 (90.985%)	-	-	-	-	-	-	-
frontal_lobe_1	846 (4.069%)	86 (9.015%)	4.577 (1.381-15.17 ,p=0.013)	1.521	0.611	2.488	0.013*	0.323	2.719
cerebral_hernia_0	20626 (99.216%)	934 (97.904%)	-	-	-	-	-	-	-
cerebral_hernia_1	163 (0.784%)	20 (2.096%)	0.846 (0.387-1.85 ,p=0.676)	-0.167	0.399	-0.418	0.676	-0.949	0.615
thalamus_0	20565 (98.923%)	937 (98.218%)	-	-	-	-	-	-	-
thalamus_1	224 (1.077%)	17 (1.782%)	0.669 (0.327-1.373 ,p=0.273)	-0.401	0.366	-1.095	0.273	-1.119	0.317
occipital_lobe_0	20422 (98.235%)	919 (96.331%)	-	-	-	-	-	-	-
occipital_lobe_1	367 (1.765%)	35 (3.669%)	2.172 (0.741-6.368 ,p=0.157)	0.776	0.549	1.414	0.157	-0.3	1.851
coronary_disease_0	11288 (54.298%)	599 (62.788%)	-	-	-	-	-	-	-
coronary_disease_1	9501 (45.702%)	355 (37.212%)	1.408 (1.151-1.724 ,p=0.001)	0.342	0.103	3.322	0.001**	0.14	0.545
hypoproteinemia_0	18479 (88.888%)	774 (81.132%)	-	-	-	-	-	-	-
hypoproteinemia_1	2310 (11.112%)	180 (18.868%)	1.183 (0.9-1.554 ,p=0.228)	0.168	0.139	1.206	0.228	-0.105	0.441
parietal_lobe_0	20180 (97.071%)	884 (92.662%)	-	-	-	-	-	-	-
parietal_lobe_1	609 (2.929%)	70 (7.338%)	6.939 (2.253-21.375 ,p=0.001)	1.937	0.574	3.375	0.001**	0.812	3.062
hyperuricemia_0	18547 (89.215%)	801 (83.962%)	-	-	-	-	-	-	-
hyperuricemia_1	2242 (10.785%)	153 (16.038%)	0.938 (0.691-1.275 ,p=0.684)	-0.064	0.156	-0.407	0.684	-0.37	0.243
temporal_lobe_0	20209 (97.21%)	886 (92.872%)	-	-	-	-	-	-	-
temporal_lobe_1	580 (2.79%)	68 (7.128%)	5.242 (1.548-17.752 ,p=0.008)	1.657	0.622	2.662	0.008**	0.437	2.876
range_lobe_0	19559 (94.083%)	830 (87.002%)	-	-	-	-	-	-	-
range_lobe_1	467 (2.246%)	43 (4.507%)	0.359 (0.111-1.159 ,p=0.087)	-1.025	0.598	-1.713	0.087	-2.197	0.147
range_lobe_2	329 (1.583%)	32 (3.354%)	0.084 (0.01-0.703 ,p=0.022)	-2.479	1.085	-2.285	0.022*	-4.605	-0.352
range_lobe_3	224 (1.077%)	31 (3.249%)	0.011 (0.0-0.231 ,p=0.004)	-4.542	1.569	-2.895	0.004**	-7.617	-1.467
range_lobe_4	175 (0.842%)	15 (1.572%)	0.001 (0.0-0.057 ,p=0.001)	-6.666	1.943	-3.43	0.001**	-10.475	-2.857
range_lobe_5	35 (0.168%)	3 (0.314%)	0.001 (0.0-0.115 ,p=0.004)	-6.586	2.259	-2.915	0.004**	-11.014	-2.159
hydrocephalus_0	20565 (98.923%)	895 (93.816%)	-	-	-	-	-	-	-
hydrocephalus_1	224 (1.077%)	59 (6.184%)	3.251 (1.939-5.451 ,p=0.0)	1.179	0.264	4.471	0.000***	0.662	1.696
gender_0	10407 (50.06%)	372 (38.994%)	-	-	-	-	-	-	-
gender_1	10382 (49.94%)	582 (61.006%)	0.572 (0.454-0.72 ,p=0.0)	-0.558	0.117	-4.753	0.000***	-0.789	-0.328
uremia_0	20618 (99.177%)	934 (97.904%)	-	-	-	-	-	-	-
uremia_1	171 (0.823%)	20 (2.096%)	1.979 (1.098-3.564 ,p=0.023)	0.682	0.3	2.273	0.023*	0.094	1.271
atrial_fibrillation_0	18811 (90.485%)	838 (87.841%)	-	-	-	-	-	-	-
atrial_fibrillation_1	1978 (9.515%)	116 (12.159%)	1.446 (1.087-1.923 ,p=0.011)	0.369	0.145	2.534	0.011*	0.084	0.654
basal_ganglia_0	19869 (95.575%)	893 (93.606%)	-	-	-	-	-	-	-
basal_ganglia_1	920 (4.425%)	61 (6.394%)	1.024 (0.642-1.633 ,p=0.921)	0.024	0.238	0.099	0.921	-0.443	0.49
dvt_0	19534 (93.963%)	847 (88.784%)	-	-	-	-	-	-	-
dvt_1	1255 (6.037%)	107 (11.216%)	1.254 (0.922-1.706 ,p=0.149)	0.227	0.157	1.443	0.149	-0.081	0.534
hyperlipidaemia_0	16439 (79.075%)	801 (83.962%)	-	-	-	-	-	-	-
hyperlipidaemia_1	4350 (20.925%)	153 (16.038%)	0.825 (0.646-1.052 ,p=0.121)	-0.193	0.124	-1.552	0.121	-0.437	0.051
fatty_liver_0	16655 (80.114%)	812 (85.115%)	-	-	-	-	-	-	-
fatty_liver_1	4134 (19.886%)	142 (14.885%)	0.759 (0.59-0.978 ,p=0.033)	-0.275	0.129	-2.135	0.033*	-0.528	-0.023
