# Supplementary material for: Predictive models for secondary epilepsy in patients with acute ischemic stroke within one year
Source: eLife. 2024 Nov 14;13:RP98759. doi: 10.7554/eLife.98759 (PMC11563573; doi:10.7554/eLife.98759)
Supplement: Supplementary file 4. — This table presents the performance evaluation metrics for various machine learning models, including AUC, Accuracy, Sensitivity (Recall), Specificity, F1-score, Positive Predictive Value (PPV/Precision), and Negative Predictive Value (NPV). AUC: Area Under the Curve, indicating the model's ability to distinguish between positive and negative samples; values closer to 1 indicate better performance. Accuracy: The proportion of correctly classified samples among the total samples. Sensitivity/Recall: The proportion of correctly identified positive samples out of all actual positive samples. Specificity: The proportion of correctly identified negative samples out of all actual negative samples. F1-score: The harmonic mean of precision and recall, considering both the accuracy and completeness of the model. PPV/Precision: The proportion of correctly identified positive samples among all samples predicted as positive. NPV: The proportion of correctly identified negative samples among all samples predicted as negative. [file elife-98759-supp4.xls]

## Sheet: Sheet1
Model	AUC	Accuracy	Sensitivity/Recall	Specificity	F1-score	PPV/precision	NPV
LR	0.967 | 0.973	0.928 | 0.927	0.920 | 0.929	0.928 | 0.927	0.530 | 0.524	0.373 | 0.365	0.996 | 0.997
NB	0.903 | 0.909	0.938 | 0.936	0.634 | 0.662	0.952 | 0.949	0.474 | 0.472	0.378 | 0.367	0.983 | 0.984
DT	0.997 | 0.906	0.993 | 0.970	1.000 | 0.836	0.993 | 0.976	0.930 | 0.706	0.870 | 0.610	1.000 | 0.993
GB	0.998 | 0.992	0.987 | 0.980	0.976 | 0.900	0.988 | 0.983	0.871 | 0.794	0.786 | 0.711	0.999 | 0.995
RF	1.000 | 0.996	0.997 | 0.989	1.000 | 0.883	0.997 | 0.994	0.967 | 0.873	0.936 | 0.864	1.000 | 0.995
MLP	0.996 | 0.984	0.977 | 0.972	0.975 | 0.932	0.977 | 0.974	0.790 | 0.744	0.664 | 0.619	0.999 | 0.997
XGB	1.000 | 0.996	0.996 | 0.988	1.000 | 0.897	0.996 | 0.992	0.961 | 0.867	0.926 | 0.840	1.000 | 0.995
LGBM	1.000 | 0.996	0.997 | 0.989	1.000 | 0.886	0.997 | 0.993	0.970 | 0.869	0.941 | 0.853	1.000 | 0.995
KNN	0.997 | 0.955	0.965 | 0.955	0.999 | 0.890	0.964 | 0.958	0.717 | 0.631	0.560 | 0.489	1.000 | 0.995
