# Supplementary material for: Predictive models for secondary epilepsy in patients with acute ischemic stroke within one year
Source: eLife. 2024 Nov 14;13:RP98759. doi: 10.7554/eLife.98759 (PMC11563573; doi:10.7554/eLife.98759)
Supplement: Source code 1. — This Jupyter notebook conducts statistical analyses of the results obtained from the machine learning models, providing insights and summaries. It includes the original data for Tables 1, 2, and 3, which are related to statistical and regression analysis. [file elife-98759-code1.zip]

Archive with 1 entries (1 files):
- eLife-VOR-RA-2024-98759/statistics_analysis.ipynb
