# Supplementary material for: Predictive models for secondary epilepsy in patients with acute ischemic stroke within one year
Source: eLife. 2024 Nov 14;13:RP98759. doi: 10.7554/eLife.98759 (PMC11563573; doi:10.7554/eLife.98759)
Supplement: Source code 1. — This Jupyter notebook conducts statistical analyses of the results obtained from the machine learning models, providing insights and summaries. It includes the original data for Tables 1, 2, and 3, which are related to statistical and regression analysis. [file elife-98759-code1.zip › eLife-VOR-RA-2024-98759/statistics_analysis.ipynb]

# %% [markdown]
## 导入

# %% [code]
import pandas as pd
# 设置pandas显示所有列
pd.set_option('display.max_columns', None)
# 设置pandas显示所有行
pd.set_option('display.max_rows', None)
import numpy as np
random_state = 2023

csv4 = r'H:\data\data.csv'

data = pd.read_csv(csv4)
data =data.drop(columns = ["na","k","cl","ca","p"])
# 指定变量类型
category_features = ['uremia','dvt','fatty_liver','diabetes','hypertension','coronary_disease','atrial_fibrillation','hyperuricemia','hyperlipidaemia','hypoproteinemia','cerebral_hernia','hydrocephalus',
'frontal_lobe','parietal_lobe','temporal_lobe','occipital_lobe','insular_lobe','range_lobe','basal_ganglia','brainstem','epencephalon','paraventricular','centrum_semiovale','thalamus',
'aca','mca','pca','va','ba',
'gender',
'cca_plaque','ica_plaque','eca_plaque','subcortex_lobe']  # 'capsula_interna',

continous_features = ['age','plt','wbc','rbc','hba1c','crp','tg','ldl','hdl','ast','alt','bilirubin','albumin','urea','creatinine','bua','pt','aptt','tt','inr','d_dimer','fibrinogen','ck','ldh','hbdh','ima','lactate','anion_gap','tco2','nihss'] # 'na','k','cl','ca','p', # 'ck_mb',

LABEL = ['second_epilepsy']

# category_data = data[category_features]
# continous_data = data[continous_features]
# print(sum(np.array(data[LABEL[0]].tolist())))
# sum(np.array(data[LABEL[0]].tolist())) / data.shape[0]

# %% [markdown]
## 数据处理

# %% [code]
## 划分数据集
from sklearn.model_selection import train_test_split
Train_data, Test_data, Train_label, Test_label = train_test_split(
    data.drop(columns = LABEL),
    data[LABEL[0]],
    test_size = 0.2,
    random_state = random_state)
Train_data_category = Train_data[category_features]
Test_data_category = Test_data[category_features]
Train_data_continous = Train_data[continous_features]
Test_data_continous = Test_data[continous_features]

print(Train_data.shape[0])
print(Test_data.shape[0])

# %% [code]
# 阳性比例
import matplotlib.pyplot as plt
# 训练集阳性患者比例
train_positive = sum(np.array(Train_label.tolist())) / Train_label.shape[0]
train_negative = 1 - train_positive
# 测试集阳性患者比例
test_positive = sum(np.array(Train_label.tolist())) / Train_label.shape[0]
test_negative = 1 - test_positive
# 创建一个包含两个子图的图表对象
fig, (ax1, ax2) = plt.subplots(1, 2, figsize = (10,6))
# 绘制训练集饼状图
ax1.pie([train_positive, train_negative], labels=['Positive', 'Negative'], autopct='%1.1f%%')
ax1.set_title('Train Set')
# 绘制测试集饼状图
ax2.pie([test_positive, test_negative], labels=['Positive', 'Negative'], autopct='%1.1f%%')
ax2.set_title('Test Set')
# 调整子图之间的间距
plt.subplots_adjust(wspace=0.4)
# 显示图表
plt.show()


# %% [code]
# 分类变量独热化
def Auto_OneHot(data_categorical,drop_first = False,nankeep = False):
    dummys = []
    data_categorical_dummied = data_categorical.copy(deep = True)
    for feature in data_categorical.columns:
        dummys.append(pd.get_dummies(data_categorical_dummied[feature], prefix = feature,drop_first=drop_first))
    for dummy in dummys:
        data_categorical_dummied = pd.concat([data_categorical_dummied,dummy], axis = 1)
    data_categorical_dummied = data_categorical_dummied.drop(columns = data_categorical.columns)
    #独热处理完毕
    if nankeep == True:
        for feature in data_categorical.columns:
            missing_feature = [col for col in data_categorical_dummied.columns if col.startswith(feature) and data_categorical[feature].isnull().any()]
            data_categorical_dummied.loc[data_categorical[feature].isnull(), missing_feature] = np.nan
    return(data_categorical_dummied)
Train_data_category_onehoted = Auto_OneHot(Train_data_category,drop_first = True)
Test_data_category_onehoted = Auto_OneHot(Test_data_category,drop_first = True)


# %% [code]
# 连续数据标准化
from sklearn.preprocessing import StandardScaler
import pickle
def standardize_dataframe(df):
    scaler = StandardScaler()
    standardized_data = scaler.fit_transform(df)
    standardized_df = pd.DataFrame(standardized_data, columns=df.columns)

    # 保存标准化模型
    # joblib.dump(scaler, model_path)
    with open('standardize_model.pkl', 'wb') as f:
        pickle.dump(scaler, f)
        
    return standardized_df
def Standscaler_pack(data,mode = 'Train', standardscaler = ''):
    from sklearn.preprocessing import StandardScaler
    index_save = data.index.tolist()
    columns_save = data.columns.tolist()
    if mode == "Train":
        standardscaler = StandardScaler()
        data_scd = standardscaler.fit_transform(data)
        data_scd = pd.DataFrame(data_scd,index = index_save, columns = columns_save)
        return(data_scd, standardscaler)
    if mode == "Test":
        standardscaler = standardscaler
        data_scd = standardscaler.transform(data)
        data_scd = pd.DataFrame(data_scd,index = index_save, columns = columns_save)
        return(data_scd, standardscaler)

Train_data_continous_scd,standscaler0 = Standscaler_pack(Train_data_continous,mode = 'Train')
Test_data_continous_scd,_= Standscaler_pack(Test_data_continous,mode = 'Test',standardscaler = standscaler0)

# Train_data_continous_scd
# Test_data_continous_scd

# %% [code]
Train_all = pd.concat([Train_data_category_onehoted,Train_data_continous_scd],axis = 1)
Test_all = pd.concat([Test_data_category_onehoted,Test_data_continous_scd],axis = 1)
# Train_all.to_csv('train.csv')
# Test_all.to_csv('test.csv')


# %% [markdown]
### SMOTE

# %% [code]
from imblearn.over_sampling import SMOTE
smote = SMOTE(sampling_strategy={1: Train_label.sum() * 5}, random_state = random_state)
Train_all_SOMTED, Train_label_SOMTED = smote.fit_resample(Train_all, Train_label)

sum(np.array(Train_label_SOMTED.tolist())) / Train_label_SOMTED.shape[0]
# SMOTE完毕后阳性比例

# %% [markdown]
## 单因素显著分析T/U/Chi

# %% [code]
# 数据描述
from scipy import stats
# 单因素显著性分析
from numpy import float64
from scipy.stats import shapiro#Shapiro-Wilk正态性检验
from scipy.stats import mannwhitneyu#Mann-Whitney检验比较非正态两组独立样本
import scipy.stats as stats#卡方分析
from scipy.stats import levene, ttest_ind

# 单因素分析
def Significance_test_for_continuous_variables(data_continuous,data_label,label):

    feature_name = []
    test_method = []
    pval = []
    stats_values = []
    data_continuous_filled = data_continuous
    #全部数据转为float64
    data_continuous_filled = data_continuous_filled.astype(float)

    #1.先用Shapiro-Wilk检验正态性
    Shapiro_Wilk_YES = []
    Shapiro_Wilk_NO = []

    for feature in data_continuous_filled.columns:
        stat ,p = shapiro(data_continuous_filled[feature])
        alpha = 0.05
        if p > alpha:
            Shapiro_Wilk_YES.append(feature)
        else:
            Shapiro_Wilk_NO.append(feature)
    print('▷Shapiro_Wilk检验:')
    print('     正态分布变量:',Shapiro_Wilk_YES)
    print('     非正态分布变量:',Shapiro_Wilk_NO)
    #print('\n')

    #为连续数据集添加label以便进行分组
    data_continuous_filled_withlabel = pd.concat([data_label,data_continuous_filled],axis = 1)
    #data_continuous_filled_withlabel
    #将两组样本分别取出
    data_continuous_filled_0 = data_continuous_filled_withlabel.loc[data_continuous_filled_withlabel[label] == 0]
    data_continuous_filled_1 = data_continuous_filled_withlabel.loc[data_continuous_filled_withlabel[label] == 1]


    #2.不满足正态分布的变量使用Mann-Whitney检验比较两组独立样本
    #Mann-Whitney U检验
    print('▷Mann-Whitney U检验:')
    for feature in Shapiro_Wilk_NO:
        stat, p = mannwhitneyu(data_continuous_filled_0[feature], data_continuous_filled_1[feature])
        alpha = 0.05
        if p > alpha:
            print('     ',feature,"两组独立样本中位数没有显著性差异。",p,stat)
        else:
            print('     ',feature,"两组独立样本中位数【有】显著性差异。",p,stat)
        feature_name.append(feature)
        test_method.append('Mann-Whitney U')
        pval.append(p)
        stats_values.append(stat)
    #print('\n')
    #满足正态分布的变量再检验其方差齐性
    Levene_YES = []
    Levene_NO = []
    for feature in Shapiro_Wilk_YES:
        if levene(data_continuous_filled_0[feature],data_continuous_filled_1[feature])[1] > 0.05:#p>0.05,方差齐
            Levene_YES.append(feature)
        else:
            Levene_NO.append(feature)
    #print('Levene检验：')
    #print('方差齐次:',Levene_YES)  
    #print('方差不齐:',Levene_NO)
    #print('\n')

    #方差齐的使用Student-T检验
    print('▷Student-T检验（方差齐）:')
    if Levene_YES != []:
        for feature in Levene_YES:
            stat,ttest_p = ttest_ind(data_continuous_filled_0[feature],data_continuous_filled_1[feature])
            if ttest_p < 0.05:
                print('     ',feature,'【有】显著性差异，p=',ttest_p,stat)
            else:
                print('     ',feature,'没有显著性差异，p=',ttest_p,stat)
            feature_name.append(feature)
            test_method.append('Student-T')
            pval.append(ttest_p)
            stats_values.append(stat)
    #print('\n')

    #方差不齐的使用Welch-T检验
    print('▷Welch-T检验（方差不齐）:')
    if Levene_NO != []:
        for feature in Levene_NO:
        #for feature in Shapiro_Wilk_NO:
            stat,ttest_p = ttest_ind(data_continuous_filled_0[feature],data_continuous_filled_1[feature],equal_var = False)
            if ttest_p < 0.05:
                print('     ',feature,'【有】显著性差异，p=',ttest_p,stat)
            else:
                print('     ',feature,'没有显著性差异，p=',ttest_p,stat)
            feature_name.append(feature)
            test_method.append('Welch-T')
            pval.append(ttest_p)
            stats_values.append(stat)

    return(feature_name,test_method,pval,data_continuous_filled,stats_values)
def Significance_test_for_categorical_variables(data_categorical,data_label,label,blank):
    feature_name = []
    test_method = []
    pval = []
    stats_values = []
    data_categorical_withlabel = pd.concat([data_label,data_categorical],axis = 1)
    data_categorical_withlabel.head(3)
    print('\nChi-Square检验：')
    for column in data_categorical:
        #a = pd.crosstab(index=data_categorical_withlabel[label], columns=data_categorical_withlabel[column])
        cross = pd.crosstab(data_categorical_withlabel[column],data_categorical_withlabel[label])
        stat, p, dof, expected = stats.chi2_contingency(cross)
        alpha = 0.05
        if p > alpha:
            #print(column,"不拒绝原假设，两个分类变量之间没有显著性差异。p =",p)
            print('     ',column,"，没有显著性差异。p =",p,stat)
        else:
            #print(column,"不拒绝原假设，两个分类变量之间没有显著性差异。p =",p)
            print('     ',column,"【有】显著性差异。p =",p,stat)
        feature_name.append(column)
        test_method.append('Chi-Square')
        pval.append(p)
        stats_values.append(stat)
    return(feature_name,test_method,pval,data_categorical,stats_values)
def ANA(TARGET,DATA,category_clinical_columns,continous_clinical_columns,LABEL):
    col = []
    all_clinical_processed = DATA.drop(columns = LABEL)
    for fea in list([set(category_clinical_columns) & set(all_clinical_processed.columns.tolist())][0]):
        sub_values = DATA[fea].tolist()
        temp = sorted(sub_values)
        temp = sorted(list(set(temp)))
        col.append('-')
        for sub_value in temp:
            count = (TARGET[fea]==sub_value).sum()
            col.append(str(count) + ' (' + str(round(100*count/TARGET.shape[0],3)) +'%)')
    for fea in list(set(continous_clinical_columns)&set(all_clinical_processed.columns.tolist())):
        # print(fea)
        list_arr = TARGET[fea].tolist()
        list_std = stats.tstd(list_arr)
        list_sem = stats.sem(list_arr)
        CI = stats.t.interval(0.95,df = len(list_arr)-1, loc = np.mean(list_arr),scale = list_sem)
        mean = np.mean(list_arr)
        # print(list_arr)
        sd = np.std(list_arr)
        mean_SD = str(round(mean,3)) + ' ± '+str(round(sd,3))
        col.append(mean_SD)
    return(col)
def CALCULATE(continous_data,category_data,label_df,LABEL,RESULT):
    feature_name,test_method,pval,_,stats_values = Significance_test_for_continuous_variables(
         continous_data,#all_clinical_processed_with_label[continous_clinical_columns_dropped],
         label_df,#all_clinical_processed_with_label['label'],
         LABEL#'label'
    )
    Significance_test_reportA = pd.DataFrame()
    Significance_test_reportA['feature_name'] = feature_name
    Significance_test_reportA['test_method'] = test_method
    Significance_test_reportA['pval'] = pval
    Significance_test_reportA['Stats_value'] = stats_values
    # Significance_test_reportA

    feature_name,test_method,pval,_,stats_values = Significance_test_for_categorical_variables(
         category_data,#all_clinical_processed_with_label[category_clinical_columns_dropped],
         label_df,#all_clinical_processed_with_label['label'],
         LABEL,#'label',
        '-'
    )
    Significance_test_reportB = pd.DataFrame()
    Significance_test_reportB['feature_name'] = feature_name
    Significance_test_reportB['test_method'] = test_method
    Significance_test_reportB['pval'] = pval
    Significance_test_reportB['Stats_value'] = stats_values
    # Significance_test_reportB

    Significance_test_report = pd.concat([Significance_test_reportA,Significance_test_reportB],axis = 0)
    # Significance_test_report

    methods = []
    ps = []
    Stat_values = []
    for item in RESULT['Feature'].tolist():
        if '——' not in item:
            # print(item)
            temp = Significance_test_report[Significance_test_report['feature_name'] == item]
            methods.append(temp['test_method'].tolist()[0])
            ps.append(temp['pval'].tolist()[0])
            Stat_values.append(temp['Stats_value'].tolist()[0])
        else:
            methods.append('-')
            ps.append('-')
            Stat_values.append('-')
    RESULT['method'] = methods
    RESULT['P'] = ps
    RESULT['stats'] = Stat_values 
    return(RESULT)
def REPORT(DATA,continous_clinical_columns,category_clinical_columns,LABEL):

    index = []
    all_clinical_processed = DATA.drop(columns = [LABEL])# .columns.tolist()
    for fea in list([set(category_clinical_columns) & set(DATA.drop(columns = LABEL).columns.tolist())][0]):
        index.append(fea)
        sub_values = [ '——' + str(x) for x in all_clinical_processed[fea].tolist()]
        temp = sorted(sub_values)
        temp = sorted(list(set(temp)))
        index = index + temp
    index = index + list(set(continous_clinical_columns)&set(DATA.drop(columns = LABEL).columns.tolist()))


    result = pd.DataFrame()
    pos = DATA[DATA[LABEL] == 1]
    neg = DATA[DATA[LABEL] == 0]
    pos_counts = pos.shape[0]
    neg_counts = neg.shape[0]
    result['Feature'] = index
    result['positive, N=' + str(pos_counts)] =ANA(pos,DATA,category_clinical_columns,continous_clinical_columns,LABEL)
    result['negative, N = ' + str(neg_counts)] =ANA(neg,DATA,category_clinical_columns,continous_clinical_columns,LABEL)

    RESULT = CALCULATE(
        DATA[continous_clinical_columns],
        DATA[category_clinical_columns],
        DATA[LABEL],
        LABEL,
        result)
    return(RESULT)

# Train_clinical_processed_with_label = data[[LABEL] + category_features + continous_features]

report_UTChi = REPORT(
    data,
    continous_features,
    category_features,
    LABEL[0])


# %% [code]
# 单因素显著性分析报告
# 对report_UTChi进行汉化
# CNdataaframe = pd.read_excel(r'D:\_CT_\分析\data\feature_names_CN.xlsx')

# CNfeatures = []
# for item in report_UTChi['Feature'].tolist():
#     if item in CNdataaframe['name'].tolist():
#         CN_feature = CNdataaframe[CNdataaframe['name'] == item]['特征名'].values[0]
#         # display(CN_feature)
#         CNfeatures.append(CN_feature)
#     else:
#         CNfeatures.append(item)
# report_UTChi['Feature'] = CNfeatures
report_UTChi


# %% [markdown]
## 单因素逻辑回归

# %% [code]
# 单+多因素分析
from scipy import stats
import statsmodels.api as sm
from statsmodels.formula.api import logit
def mean_SD(LIST):
    list_arr = LIST
    list_std = stats.tstd(list_arr)
    list_sem = stats.sem(list_arr)
    CI = stats.t.interval(0.95,df = len(list_arr)-1, loc = np.mean(list_arr),scale = list_sem)
    mean = np.mean(list_arr)
    sd = np.std(list_arr)
    mean_SD = str(round(mean,3)) + ' ± '+str(round(sd,3))
    #col.append(mean_SD)
    return(mean_SD)    
def Percentage_describe(LIST,sub_value):
    count = LIST.count(sub_value) 
    return(str(count) + ' (' + str(round(100*count/len(LIST),3)) +'%)')
# 单因素逻辑回归分析
def Univariable_Analysis_likeR(data_withlabel, continous_columns, category_columns, LABEL, WARNING = False):
    if WARNING == False: 
        import warnings
        warnings.filterwarnings("ignore")
    # 多个变量因子化
    for item in category_columns:
        data[item] = data[item].astype('category')
        
    result = pd.DataFrame()
    independent_vars = continous_columns + category_columns 
    for var in independent_vars:
        # print(var)
        formula = f'{LABEL} ~ {var}'
        model = logit(formula, data=data)
        fit = model.fit(disp=False)
        temp_result = pd.DataFrame(fit.summary().tables[1].data[1:], columns=fit.summary().tables[1].data[0])
        temp_row = pd.DataFrame()
        if var in continous_columns:
            positive_describe = mean_SD(data[data[LABEL]==1][var].tolist())
            negative_describe = mean_SD(data[data[LABEL]==0][var].tolist())
            OR = np.exp(float(temp_result.loc[1]['coef']))
            ORlower = np.exp(float(temp_result.loc[1]['[0.025']))
            ORupper = np.exp(float(temp_result.loc[1]['0.975]']))
            P = float(temp_result.loc[1]['P>|z|'])
            main = (str(round(OR,3)) +' (' + str(round(ORlower,3)) + '-' + str(round(ORupper,3))+', p=' + str(round(P,3)) + ')' )
            temp_row['Feature'] = [var]
            temp_row['0' + ' (N=' + str(len(data[data[LABEL]==0][var].tolist())) + ')'] = [negative_describe]
            temp_row['1' + ' (N=' + str(len(data[data[LABEL]==1][var].tolist())) + ')'] = [positive_describe]
            temp_row['OR (univariable)'] = [main]
            temp_row.index = [1]
            temp_row = pd.concat([temp_row,temp_result],axis = 1)
            temp_row = temp_row.drop(columns = [''])
            temp_row = temp_row.loc[1]
            temp_result_mod = pd.DataFrame([temp_row.to_dict()])

        if var in category_columns:
            # display(temp_result)
            temp_result_mod = pd.DataFrame()
            sub_values = sorted(list(set(sorted(data[var].tolist()))))
            features = []
            negative_describes = []
            positive_describes = []
            ORS = []
            for sub_value in sub_values:
                negative_describe = Percentage_describe(data[data[LABEL]==0][var].tolist(),sub_value)
                positive_describe = Percentage_describe(data[data[LABEL]==1][var].tolist(),sub_value)
                temp_result['OR (univariable)'] = temp_result.apply(lambda row: str(round(np.exp(float(row['coef'])),3)) +' (' + str(round(np.exp(float(row['[0.025'])),3)) + '-' + str(round(np.exp(float(row['0.975]'])),3)) +', p=' + str(round(float(row['P>|z|']),3)) + ')', axis = 1 )
                negative_describes.append(negative_describe)
                positive_describes.append(positive_describe)
                features.append(var + '_' + str(sub_value))
            temp_result_mod['Feature'] = features
            temp_result_mod['0' + ' (N=' + str(len(data[data[LABEL]==0][var].tolist())) + ')'] = negative_describes
            temp_result_mod['1' + ' (N=' + str(len(data[data[LABEL]==1][var].tolist())) + ')'] = positive_describes
            temp_result_mod = pd.concat([temp_result_mod,temp_result],axis = 1)

            column_name = 'OR (univariable)'
            column = temp_result_mod.pop(column_name)
            temp_result_mod.insert(3, column_name, column)
            temp_result_mod = temp_result_mod.drop(columns = '')

            # print('OK')
            temp_result_mod.iloc[0, 3:] = "-"
    #     display(temp_result_mod)
        result = pd.concat([result,temp_result_mod],axis = 0)
        # result.to_excel(r'H:\开题\图片\a.xls')
    return(result)

Univariable_Analysis_report = Univariable_Analysis_likeR(
    data, 
    continous_features, 
    category_features, 
    LABEL[0], 
    WARNING = False)

# %% [code]
# 单因素逻辑回归报告
Univariable_Analysis_report
Univariable_Analysis_report.to_excel(r'H:\开题\图片\Univariable_Analysis.xls',index = False)

# %% [markdown]
## 多因素逻辑回归

# %% [code]
# 从单因素回归结果中筛选变量
temp = Univariable_Analysis_report[Univariable_Analysis_report['P>|z|'] != "-"]
temp["P>|z|"] = np.array(temp["P>|z|"].tolist()).astype(float).tolist()

clear_list = []
for x in temp[temp["P>|z|"] <= 0.05]['Feature'].tolist():
    #if x[-1] == "_":
    if len(x) > 3:
        # print(x[-2])
        if x[-2] == "_":
            clear_list.append(x[0:-2])
    else:
        clear_list.append(x)
# clear_list

# %% [code]
from scipy import stats
import statsmodels.api as sm
from statsmodels.formula.api import logit

# 多因素逻辑回归分析
def mean_SD(LIST):
    list_arr = LIST
    list_std = stats.tstd(list_arr)
    list_sem = stats.sem(list_arr)
    CI = stats.t.interval(0.95,df = len(list_arr)-1, loc = np.mean(list_arr),scale = list_sem)
    mean = np.mean(list_arr)
    sd = np.std(list_arr)
    mean_SD = str(round(mean,3)) + ' ± '+str(round(sd,3))
    #col.append(mean_SD)
    return(mean_SD)    
def Multivariable_Analysis_likeR(data, continous_columns, category_columns, LABEL):
    # 对特征名称做校正
    Data_ = data.copy(deep = True)
    # # new_col_names = Data_.columns.str.replace("_", "#")
    # # Data_.rename(columns=dict(zip(Data_.columns, new_col_names)), inplace=True)
    # Data_.columns = [item.replace("_", "&") for item in Data_.columns.tolist()]
    # continous_columns = [item.replace("_", "&") for item in continous_columns]
    # category_columns = [item.replace("_", "&") for item in category_columns]
    # print(Data_.columns.tolist())
    
    for item in category_columns:
        # print(item)
        Data_[item] = Data_[item].astype('category')
    
    # 构建模型公式和数据
    formula = LABEL + " ~ " 
    for item in continous_columns:
        formula = formula + item + ' + '
    for item in category_columns:
        formula = formula + "C(" + item + ') + '
    formula = formula[0:-3]

    model = logit(formula, data=Data_)
    fit = model.fit()

    # 打印拟合报告
    # print(fit.summary())
    summary_df = fit.summary2().tables[1]

    result = pd.DataFrame()
    independent_vars = continous_columns + category_columns 
    for var in independent_vars:
        if var in continous_columns:
            temp_row = pd.DataFrame()
            positive_describe = mean_SD(Data_[Data_[LABEL]==1][var].tolist())
            negative_describe = mean_SD(Data_[Data_[LABEL]==0][var].tolist())
            temp_row['Feature'] = [var]
            temp_row['0' + ' (N=' + str(len(Data_[Data_[LABEL]==0][var].tolist())) + ')'] = [negative_describe]
            temp_row['1' + ' (N=' + str(len(Data_[Data_[LABEL]==1][var].tolist())) + ')'] = [positive_describe]
            temp_row.index = [1]
            temp_result_mod = temp_row
        if var in category_columns:
            temp_result_mod = pd.DataFrame()
            sub_values = sorted(list(set(sorted(Data_[var].tolist()))))
            features = []
            negative_describes = []
            positive_describes = []
            ORS = []
            for sub_value in sub_values:
                negative_describe = Percentage_describe(Data_[Data_[LABEL]==0][var].tolist(),sub_value)
                positive_describe = Percentage_describe(Data_[Data_[LABEL]==1][var].tolist(),sub_value)
                negative_describes.append(negative_describe)
                positive_describes.append(positive_describe)
                features.append(var + '_' + str(sub_value))
            temp_result_mod['Feature'] = features
            temp_result_mod['0' + ' (N=' + str(len(Data_[Data_[LABEL]==0][var].tolist())) + ')'] = negative_describes
            temp_result_mod['1' + ' (N=' + str(len(Data_[Data_[LABEL]==1][var].tolist())) + ')'] = positive_describes

        result = pd.concat([result,temp_result_mod],axis = 0)
    result = result.reset_index(drop = True)


    result2 = pd.DataFrame()
    features = []
    mains = []
    Coefs = []
    Std_Errs = []
    zs = []
    Pzs = []
    lowers = []
    uppers = []
    for item in result['Feature'].tolist():
        if item in continous_columns:
            features.append(item)
            main = str(round(np.exp(summary_df.loc[item]['Coef.']),3)) + ' (' + str(round(np.exp(summary_df.loc[item]['[0.025']),3)) + "-"+str(round(np.exp(summary_df.loc[item]['0.975]']),3)) + ", p=" + str(round(summary_df.loc[item]['P>|z|'],3)) + ")"
            mains.append(main)
            Coefs.append(round(summary_df.loc[item]['Coef.'],3))
            Std_Errs.append(round(summary_df.loc[item]['Std.Err.'],3))
            zs.append(round(summary_df.loc[item]['z'],3))
            Pzs.append(round(summary_df.loc[item]['P>|z|'],3))
            lowers.append(round(summary_df.loc[item]['[0.025'],3))
            uppers.append(round(summary_df.loc[item]['0.975]'],3))
        else:
            if item.count("_") <= 1:
                item,sub_value = item.split("_")
            else:
                item_slice = item.split("_")
                item = "_".join(item_slice)[0:-1][0:-1]
                sub_value = item_slice[-1]
                
                # print(sub_value)
            fake_item = "C(" + item + ")[T." + sub_value + "]"
            if fake_item in summary_df.index.tolist():
                features.append(item + "_" + sub_value)
                main = str(round(np.exp(summary_df.loc[fake_item]['Coef.']),3)) + ' (' + str(round(np.exp(summary_df.loc[fake_item]['[0.025']),3)) + "-"+str(round(np.exp(summary_df.loc[fake_item]['0.975]']),3)) + " ,p=" + str(round(summary_df.loc[fake_item]['P>|z|'],3)) + ")"
                mains.append(main)
                Coefs.append(round(summary_df.loc[fake_item]['Coef.'],3))
                Std_Errs.append(round(summary_df.loc[fake_item]['Std.Err.'],3))
                zs.append(round(summary_df.loc[fake_item]['z'],3))
                Pzs.append(round(summary_df.loc[fake_item]['P>|z|'],3))
                lowers.append(round(summary_df.loc[fake_item]['[0.025'],3))
                uppers.append(round(summary_df.loc[fake_item]['0.975]'],3))
            else:
                features.append(item + "_" + sub_value)
                mains.append("-")
                Coefs.append("-")
                Std_Errs.append("-")
                zs.append("-")
                Pzs.append("-")
                lowers.append("-")
                uppers.append("-")
    result2['Feature'] = features
    result2['OR (multivariable) '] = mains
    result2['Coef.'] = Coefs
    result2['Std.Err.'] = Std_Errs
    result2['z'] = zs
    result2['P>|z|'] = Pzs
    result2['[0.025'] = lowers
    result2['0.975]'] = uppers
    result2

    # 判断具有相同列名的列内容是否相同
    if (result['Feature'] == result2['Feature']).all():
        # 内容相同则进行横向拼接
        result3 = pd.concat([result, result2.drop(columns=['Feature'])], axis=1)
    else:
        print("特征名不相符")
        print(result['Feature'].tolist())
        print(result2['Feature'].tolist())
        

    return(result3)
def Percentage_describe(LIST,sub_value):
    count = LIST.count(sub_value) 
    return(str(count) + ' (' + str(round(100*count/len(LIST),3)) +'%)')

Multivariable_Analysis_likeR_report = Multivariable_Analysis_likeR(
    data, 
    list(set(continous_features) & set(clear_list)), 
    list(set(category_features) & set(clear_list)), 
    LABEL[0])

# 多因素逻辑回归报告
Multivariable_Analysis_likeR_report
Multivariable_Analysis_likeR_report.to_excel(r'H:\开题\图片\Multivariable_Analysis.xls',index = False)

# %% [code]


# %% [code]
## 分类特征反向统计
def category_report2(data,category_features,LABEL):
    data_Category = data[category_features + LABEL]
    temp_result = pd.DataFrame(columns = ['sub_feature','Label_1','Label_0'])
    Sub_features = []
    Count_1s = []
    Count_0s = []
    for feature in data_Category.columns.tolist():
        sub_features = data_Category[feature].unique().tolist()
        for sub_feature in sub_features:
            data_Category_ = data_Category[data_Category[feature] == sub_feature]
            all_count = data_Category_.shape[0]
            sub_feature_name = feature + "_" + str(sub_feature)
            count_1 = data_Category_[data_Category_[LABEL[0]] == 1]
            count_0 = data_Category_[data_Category_[LABEL[0]] == 0]
            Sub_features.append(sub_feature_name)
            Count_1s.append(str(round(100*count_1.shape[0] / all_count, 3)) + "% (" + str(count_1.shape[0]) + " / " + str(all_count) + ")")
            Count_0s.append(str(round(100*count_0.shape[0] / all_count, 3)) + "% (" + str(count_0.shape[0]) + " / " + str(all_count) + ")")
    temp_result['sub_feature'] = Sub_features
    temp_result['Label_1'] = Count_1s
    temp_result['Label_0'] = Count_0s
    return temp_result
category_report2_result = category_report2(data,category_features,LABEL)

# 为Univariable_Analysis_report增加分类变量的另一种统计
Label_1s = []
Label_0s = []
for feature in Univariable_Analysis_report['Feature'].tolist():
    if feature in category_report2_result['sub_feature'].tolist():
        Label_1s.append(category_report2_result[category_report2_result['sub_feature'] == feature]['Label_1'].tolist()[0])
        Label_0s.append(category_report2_result[category_report2_result['sub_feature'] == feature]['Label_0'].tolist()[0])
    else:
        Label_1s.append('-')
        Label_0s.append('-')
Univariable_Analysis_report['Label_1'] = Label_1s
Univariable_Analysis_report['Label_0'] = Label_0s

# %% [code]


# %% [code]
# 对报告进行汉化
# CNdataaframe = pd.read_excel(r'D:\_CT_\分析death\data\feature_names_CN.xlsx')
# CNfeatures = []
# for item in Univariable_Analysis_report['Feature'].tolist():
#     if item in CNdataaframe['name'].tolist():
#         CN_feature = CNdataaframe[CNdataaframe['name'] == item]['特征名'].values[0]
#         # display(CN_feature)
#         CNfeatures.append(CN_feature)
#     else:
#         CNfeatures.append(item)
# Univariable_Analysis_report['Feature'] = CNfeatures


# %% [code]
