# Supplementary material for: Predictive models for secondary epilepsy in patients with acute ischemic stroke within one year
Source: eLife. 2024 Nov 14;13:RP98759. doi: 10.7554/eLife.98759 (PMC11563573; doi:10.7554/eLife.98759)
Supplement: Source code 2. — This Python script is dedicated to data preprocessing tasks, specifically designed to fill missing data using Random Forest (RF) imputation techniques, ensuring data integrity for subsequent analyses. [file elife-98759-code2.zip]

Archive with 1 entries (1 files):
- eLife-VOR-RA-2024-98759/lasso_ml.ipynb
