# Supplementary material for: Predictive models for secondary epilepsy in patients with acute ischemic stroke within one year
Source: eLife. 2024 Nov 14;13:RP98759. doi: 10.7554/eLife.98759 (PMC11563573; doi:10.7554/eLife.98759)
Supplement: Source code 3. — This main notebook implements Lasso regression, along with model construction and SHAP (SHapley Additive exPlanations) analysis for interpretability. It contains the original Figures 2, 3, 4, and Table 4, which relate to model performance and interpretation. [file elife-98759-code3.zip]

Archive with 1 entries (1 files):
- eLife-VOR-RA-2024-98759/lasso_ml_cross_validation.ipynb
