# Supplementary material for: Predictive models for secondary epilepsy in patients with acute ischemic stroke within one year
Source: eLife. 2024 Nov 14;13:RP98759. doi: 10.7554/eLife.98759 (PMC11563573; doi:10.7554/eLife.98759)
Supplement: Source code 3. — This main notebook implements Lasso regression, along with model construction and SHAP (SHapley Additive exPlanations) analysis for interpretability. It contains the original Figures 2, 3, 4, and Table 4, which relate to model performance and interpretation. [file elife-98759-code3.zip › eLife-VOR-RA-2024-98759/lasso_ml_cross_validation.ipynb]

# %% [markdown]
## LASSO select features

# %% [code]
## LASSO
from sklearn.linear_model import LassoCV#导入Lasso工具包LassoCV
import numpy as np
import matplotlib.pyplot as plt
import pandas as pd
def Lasso_pack(lassox,lassoy,alpha_range,WARNING =False,lineup1 = 0.08, lineup2 = 0.01, dpi = 200):
    if WARNING == False:
        import warnings
        warnings.filterwarnings("ignore")
    #【LASSO】
    #3.3Lasso 特征筛选【C】
    #Lasso回归是最小二乘法回归的基础上加上L1正则表达式，L1正则表达式可以防止模型过拟合。
    #这里的用途是把不重要的特征变为0，进行特征筛选(降维，从一堆特征中，挑出一些有用的特征做分类任务)
    lassox_scd_df = lassox
    columnNames = lassox.columns
    # alpha_range = np.logspace(-3,1,100)
    #alpha_range在这个参数范围里挑出aplpha进行训练，cv是把数据集分5分，进行交叉验证，max_iter是训练1000轮
    lassoCV_model = LassoCV(alphas=alpha_range,cv=5,max_iter=1000)
    #进行训练
    lassoCV_model.fit(lassox_scd_df,lassoy)
    #打印lasso的截距
    print('lassoCV_model.intercept（Lasso截距）: ',lassoCV_model.intercept_)
    #打印训练找出来的lambda值
    print('lasso lambda:  ' + str(lassoCV_model.alpha_))
    coef = pd.Series(lassoCV_model.coef_, index=columnNames)
    print('Lasso筛选后特征数量变化：' + str(lassox.shape[1]) + ' → ' + str(sum(coef !=0)))
    print(coef[coef !=0])
    columns_index_C = coef[coef !=0].index.tolist()
    columns_index_c = columns_index_C#备份一个不带label的特征集，其内部特征为lasso筛选后的结果
   
    Coefficients_and_features = coef[coef !=0]
    Coefficients_and_features.to_frame()
    Coefficients_and_features = Coefficients_and_features.reset_index()
    Coefficients_and_features.columns = ['feature','Coefficients']
    display(Coefficients_and_features)

    #####################################################################
    #LASSO制图
    bbox_props = dict(boxstyle='round', facecolor='white', edgecolor='white')#设置白色背景
    #统计各aplha下coeff
    #coeffs矩阵转dataframe
    coefs = lassoCV_model.path(lassox_scd_df,lassoy, alphas=alpha_range, max_iter=1000)[1].T
    lasso_feature_nums = []
    for i in range(len(alpha_range)):
        coeffs_df = pd.DataFrame(coefs).T
        coeffs_df2 = coeffs_df.copy(deep = True)
        correct_columns = coeffs_df.columns.tolist()
        correct_columns.reverse()
        coeffs_df2.columns = correct_columns
        coeffs_df3 = coeffs_df2.sort_index(axis = 1)
        un_zero_num = len(coeffs_df3[coeffs_df3.columns[i]].tolist()) - coeffs_df3[coeffs_df3.columns[i]].tolist().count(0)
        lasso_feature_nums.append(un_zero_num)
    
    #查找最佳特征数对应的alpha的索引，以及其对应的特征个数
    best_feature_num = lasso_feature_nums[len(lasso_feature_nums) - lassoCV_model.alphas_.tolist().index(lassoCV_model.alpha_)-1]
    n_show = 8#图表顶部显示几个刻度
    interval = (len(lasso_feature_nums) - 1) // n_show
    counts_result = lasso_feature_nums[::interval+1][:n_show + 1]
    alpha_result = alpha_range.tolist()[::interval+1][:n_show + 1]
    #【LASSO lambda-coef图】
    #3.7 Lasso lambda-coef图
    #这个图显示随着lambda 的变化，系数的变化走势（Lasso lambda-coef图）
    fig, ax1 = plt.subplots(dpi = dpi,facecolor='white')
    ax1.semilogx(lassoCV_model.alphas_, coefs)
    plt.axvline(lassoCV_model.alpha_, color='red', ls='--')
    ax1.set_xlim(alpha_range[0], alpha_range[-1])
    rect_width = ax1.get_xlim()[1] - alpha_range[0]
    rect_height = 0.025
    rect_x = alpha_range[0]
    rect_y = ax1.get_ylim()[1]
    rect = plt.Rectangle((rect_x, rect_y), rect_width, rect_height, facecolor='white', clip_on=False, linewidth=0)
    ax1.add_patch(rect)

    for i in range(len(counts_result)):
        ax1.text(
            alpha_result[i],
            ax1.get_ylim()[1] + lineup1, 
            counts_result[i],
            fontsize = 10,
            ha='center',
            zorder = 5,
            color = 'k')
    ax1.text(
        lassoCV_model.alpha_,
        ax1.get_ylim()[1] + lineup1,
        str(len(coef[coef !=0].tolist())),#str(best_feature_num),#r'$\mathregular{12}$',
        fontsize = 10,
        ha='center',
        zorder = 5,
        bbox=bbox_props,
        color = 'k')
    print(ax1.get_ylim()[1])
    plt.xlabel('Lambda')
    plt.ylabel('coefficients')
    plt.show()
    plt.close()

    #【LASSO误差棒图】
    #3.6绘制误差棒图
    MSEs = lassoCV_model.mse_path_
    MSEs_mean = np.apply_along_axis(np.mean,1,MSEs)
    MSEs_std = np.apply_along_axis(np.std,1,MSEs)
    fig, ax1 = plt.subplots(dpi = dpi,facecolor='white')

    ax1.errorbar(lassoCV_model.alphas_,MSEs_mean,yerr=MSEs_std,fmt='o:',ms = 3,mfc='r',mec = 'r',ecolor='lightblue',elinewidth = 2,capthick = 1,capsize=3)
    ax1.semilogx()
    ax1.axvline(lassoCV_model.alpha_, color='black', ls='--')

    ax1.set_xlim(alpha_range[0], alpha_range[-1])
    rect_width = ax1.get_xlim()[1] - alpha_range[0]
    rect_height = (ax1.get_ylim()[1] - ax1.get_ylim()[0])/8
    rect_x = alpha_range[0]
    rect_y = ax1.get_ylim()[1]
    rect = plt.Rectangle((rect_x, rect_y), rect_width, rect_height, facecolor='white', clip_on=False, linewidth=0)
    ax1.add_patch(rect)

    for i in range(len(counts_result)):
        ax1.text(
            alpha_result[i],
            ax1.get_ylim()[1] + lineup2, 
            counts_result[i],
            fontsize = 10,
            ha='center',
            zorder = 5,
            color = 'k')
    ax1.text(
        lassoCV_model.alpha_,
        ax1.get_ylim()[1] + lineup2, 
        str(len(coef[coef !=0].tolist())),#str(best_feature_num),#r'$\mathregular{12}$',
        fontsize = 10,
        ha='center',
        zorder = 5,
        bbox=bbox_props,
        color = 'k')

    #ax1.set_title('Errorbar\n')
    plt.xlabel('Lambda')
    plt.ylabel('MSE')
    plt.show()

    plt.close()
    return(Coefficients_and_features,lassoCV_model.intercept_,lassoCV_model)


# %% [markdown]
## LASSO

# %% [code]
# LASSO
import pandas as pd
import numpy as np
import matplotlib.pyplot as plt
from sklearn.model_selection import train_test_split
from sklearn.preprocessing import StandardScaler
from imblearn.over_sampling import SMOTE
from sklearn.linear_model import LassoCV, lasso_path

data = pd.read_csv(r'H:\data\data.csv')
X = data.drop(['second_epilepsy', "na","k","cl","ca","p"], axis=1)
y = data['second_epilepsy']

scaler = StandardScaler()
X_scaled = scaler.fit_transform(X)

# Split the data into training and testing sets
X_train, X_test, y_train, y_test = train_test_split(X_scaled, y, test_size=0.3, random_state=42)

# Use SMOTE to handle the imbalanced training set
smote = SMOTE(random_state=42)
X_train_resampled, y_train_resampled = smote.fit_resample(X_train, y_train)

# Perform Lasso regression and select the best features
lasso = LassoCV(cv=5)
lasso.fit(X_train_resampled, y_train_resampled)
selected_features = X.columns[lasso.coef_ > 0]
selected_coefficients = lasso.coef_[lasso.coef_ > 0]

# Get the sorted indices based on coefficient magnitude
sorted_indices = np.argsort(selected_coefficients)[::-1]

# Print the selected features and their coefficients
print("Lasso-selected features:")
for index in sorted_indices:
    feature = selected_features[index]
    coefficient = selected_coefficients[index]
    print(f"{feature}: {coefficient}")
for index in sorted_indices:
    feature = selected_features[index]
    print(f'{feature}')

# Plot the Lasso regression coefficient paths
alphas, coefs, _ = lasso_path(X_train, y_train, alphas=np.logspace(-4, 0, 100))
plt.figure(figsize=(12, 8),dpi = 200,facecolor = 'white')
neg_log_alphas = -np.log10(alphas)
for i, feature in enumerate(X.columns):
    plt.plot(neg_log_alphas, coefs[i], label=feature)
plt.xlabel('-log(α)')
plt.ylabel('Coefficient Value')
plt.title('Lasso Regression Coefficient Paths')
plt.legend(ncol=3,loc = (0.8,0.1),framealpha = 1)
# plt.grid(True)
plt.grid(False)
plt.gca().invert_xaxis()
plt.show()


# alpha_range = np.logspace(-6,1,100)
# lasso_result,lasso_intercept,lassoCV_model = Lasso_pack(X_train_resampled, y_train_resampled,alpha_range, dpi = 150)

# lasso_result_sorted = lasso_result.sort_values(by='Coefficients', key=lambda x: abs(x), ascending=False)
# print(lasso_result_sorted)

# %% [markdown]
## 模型

# %% [code]
import pandas as pd
from sklearn.feature_selection import SelectKBest, f_classif
from sklearn.model_selection import KFold, GridSearchCV
from sklearn.naive_bayes import GaussianNB
from sklearn.metrics import roc_curve, roc_auc_score
import matplotlib.pyplot as plt
from sklearn.linear_model import LogisticRegression
from sklearn.tree import DecisionTreeClassifier
from sklearn.ensemble import RandomForestClassifier, GradientBoostingClassifier
import numpy as np
import os
import joblib
from sklearn.neural_network import MLPClassifier
from xgboost import XGBClassifier
from lightgbm import LGBMClassifier
from sklearn.neighbors import KNeighborsClassifier
from imblearn.combine import SMOTEENN
from sklearn.preprocessing import StandardScaler
from sklearn.linear_model import Lasso

# Load data
data = pd.read_csv(r'H:\data\data.csv')

# Split the data into features and target variable
X = data.drop(['second_epilepsy', "na", "k", "cl", "ca", "p"], axis=1)
y = data['second_epilepsy']

# Standardize features
scaler = StandardScaler()
X_scaled = scaler.fit_transform(X)

# Initialize SMOTEENN
smoteenn = SMOTEENN(sampling_strategy='auto', random_state=42)

# Initialize the classifiers
classifiers = {
    'LR': LogisticRegression(max_iter=5000),
    'NB': GaussianNB(),
    'DT': DecisionTreeClassifier(),
    'GB': GradientBoostingClassifier(),
    'RF': RandomForestClassifier(),
    'MLP': MLPClassifier(),
    'XGB': XGBClassifier(),
    'LGBM': LGBMClassifier(),
    'KNN': KNeighborsClassifier(),
}

# Define parameter grids for GridSearchCV
param_grids = {
    'LR': {'C': [0.01, 0.1, 1, 10, 100]},
    'NB': {},
    'DT': {'max_depth': [3, 5, 10, None]},
    'GB': {'learning_rate': [0.01, 0.1, 0.2], 'n_estimators': [100, 200]},
    'RF': {'n_estimators': [100, 200], 'max_features': ['auto', 'sqrt', 'log2']},
    'MLP': {'hidden_layer_sizes': [(50,), (100,)], 'alpha': [0.0001, 0.001]},
    'XGB': {'learning_rate': [0.01, 0.1], 'n_estimators': [100, 200]},
    'LGBM': {'learning_rate': [0.01, 0.1], 'n_estimators': [100, 200]},
    'KNN': {'n_neighbors': [5, 10, 15]}
}

# Initialize KFold
kf = KFold(n_splits=5, shuffle=True, random_state=42)

# Lists to store results for ROC curves
roc_auc_scores = {}
y_test_all = []  # To store all true labels for ROC calculation
average_fpr = np.linspace(0, 1, 100)  # Interpolated FPR for averaging ROC curves
mean_tpr_dict = {name: [] for name in classifiers.keys()}  # To store mean TPRs

# Train and evaluate each classifier with feature selection and hyperparameter optimization
for name, classifier in classifiers.items():
    print('Model training: ', name)
    save_path = os.path.join('.', 'model', name)
    os.makedirs(save_path, exist_ok=True)

    # Initialize lists for predictions and true labels
    y_pred_proba_all = []
    y_test_all = []

    for train_index, test_index in kf.split(X_scaled):
        X_train, X_test = X_scaled[train_index], X_scaled[test_index]
        y_train, y_test = y.iloc[train_index], y.iloc[test_index]

        # Resample the training data
        X_train_resampled, y_train_resampled = smoteenn.fit_resample(X_train, y_train)

        # Feature selection using Lasso
        lasso = Lasso(alpha=0.01)
        lasso.fit(X_train_resampled, y_train_resampled)
        feature_importances = np.abs(lasso.coef_)
        k = 20
        top_k_features_indices = np.argsort(feature_importances)[-k:]
        
        # Select top k features
        X_train_resampled = X_train_resampled[:, top_k_features_indices]
        X_test = X_test[:, top_k_features_indices]

        # GridSearchCV with 5-fold cross-validation
        grid_search = GridSearchCV(classifier, param_grids[name], cv=5, scoring='roc_auc', n_jobs=-1)
        grid_search.fit(X_train_resampled, y_train_resampled)
        best_classifier = grid_search.best_estimator_

        # Save the model
        model_file = os.path.join(save_path, f'{name}_model.pkl')
        joblib.dump(best_classifier, model_file)

        # Evaluate the model
        y_pred_proba = best_classifier.predict_proba(X_test)[:, 1]
        y_pred_proba_all.append(y_pred_proba)
        y_test_all.append(y_test)

    # Calculate mean predicted probabilities and true labels for ROC
    y_pred_proba_mean = np.concatenate(y_pred_proba_all)
    y_test_combined = np.concatenate(y_test_all)

    # Calculate ROC AUC score
    roc_auc_scores[name] = roc_auc_score(y_test_combined, y_pred_proba_mean)
    
    # Compute ROC curve
    fpr, tpr, _ = roc_curve(y_test_combined, y_pred_proba_mean)
    mean_tpr_dict[name] = np.interp(average_fpr, fpr, tpr)  # Interpolating TPR

# Plotting average ROC curve for each classifier
plt.figure(figsize=(10, 6))
for name in classifiers.keys():
    plt.plot(average_fpr, mean_tpr_dict[name], label=f'{name} (AUC = {roc_auc_scores[name]:.2f})')

plt.plot([0, 1], [0, 1], 'k--')
plt.xlabel('False Positive Rate')
plt.ylabel('True Positive Rate')
plt.title('Average Receiver Operating Characteristic (ROC) Curve')
plt.legend(loc='best')
plt.show()

# %% [code]
final_model = 'RF'

# %% [markdown]
## ROC

# %% [code]
import pandas as pd
from sklearn.model_selection import KFold, GridSearchCV
from sklearn.naive_bayes import GaussianNB
from sklearn.metrics import roc_curve, roc_auc_score
from sklearn.linear_model import LogisticRegression
from sklearn.tree import DecisionTreeClassifier
from sklearn.ensemble import RandomForestClassifier, GradientBoostingClassifier
import numpy as np
import os
import joblib
from sklearn.neural_network import MLPClassifier
from xgboost import XGBClassifier
from lightgbm import LGBMClassifier
from sklearn.neighbors import KNeighborsClassifier
from imblearn.combine import SMOTEENN
from sklearn.preprocessing import StandardScaler
from sklearn.linear_model import Lasso
import matplotlib.pyplot as plt

# Load data
data = pd.read_csv(r'E:\开题\分析\data\filled_epi5 - 副本.csv')

# Split the data into features and target variable
X = data.drop(['second_epilepsy', "na", "k", "cl", "ca", "p"], axis=1)
y = data['second_epilepsy']

# Standardize features
scaler = StandardScaler()
X_scaled = scaler.fit_transform(X)

# Initialize SMOTEENN
smoteenn = SMOTEENN(sampling_strategy='auto', random_state=42)

# Initialize the classifiers
classifiers = {
    'LR': LogisticRegression(max_iter=5000),
    'NB': GaussianNB(),
    'DT': DecisionTreeClassifier(),
    'GB': GradientBoostingClassifier(),
    'RF': RandomForestClassifier(),
    'MLP': MLPClassifier(),
    'XGB': XGBClassifier(),
    'LGBM': LGBMClassifier(),
    'KNN': KNeighborsClassifier(),
}

# Define parameter grids for GridSearchCV
param_grids = {
    'LR': {'C': [0.01, 0.1, 1, 10, 100]},
    'NB': {},
    'DT': {'max_depth': [3, 5, 10, None]},
    'GB': {'learning_rate': [0.01, 0.1, 0.2], 'n_estimators': [100, 200]},
    'RF': {'n_estimators': [100, 200], 'max_features': ['auto', 'sqrt', 'log2']},
    'MLP': {'hidden_layer_sizes': [(50,), (100,)], 'alpha': [0.0001, 0.001]},
    'XGB': {'learning_rate': [0.01, 0.1], 'n_estimators': [100, 200]},
    'LGBM': {'learning_rate': [0.01, 0.1], 'n_estimators': [100, 200]},
    'KNN': {'n_neighbors': [5, 10, 15]}
}

# Initialize KFold
kf = KFold(n_splits=5, shuffle=True, random_state=42)

# Lists to store results for ROC curves
roc_auc_scores = {}
average_fpr = np.linspace(0, 1, 100)  # Interpolated FPR for averaging ROC curves
mean_tpr_dict = {name: [] for name in classifiers.keys()}  # To store mean TPRs
folds_tpr_dict = {name: [] for name in classifiers.keys()}  # To store TPRs for individual folds

# Train and evaluate each classifier with feature selection and hyperparameter optimization
for name, classifier in classifiers.items():
    print('Model training: ', name)
    save_path = os.path.join('.', 'model', name)
    os.makedirs(save_path, exist_ok=True)

    # Initialize lists for predictions and true labels
    y_pred_proba_all = []
    y_test_all = []

    for train_index, test_index in kf.split(X_scaled):
        X_train, X_test = X_scaled[train_index], X_scaled[test_index]
        y_train, y_test = y.iloc[train_index], y.iloc[test_index]

        # Resample the training data
        X_train_resampled, y_train_resampled = smoteenn.fit_resample(X_train, y_train)

        # Feature selection using Lasso
        lasso = Lasso(alpha=0.01)
        lasso.fit(X_train_resampled, y_train_resampled)
        feature_importances = np.abs(lasso.coef_)
        k = 20
        top_k_features_indices = np.argsort(feature_importances)[-k:]
        
        # Select top k features
        X_train_resampled = X_train_resampled[:, top_k_features_indices]
        X_test = X_test[:, top_k_features_indices]

        # GridSearchCV with 5-fold cross-validation
        grid_search = GridSearchCV(classifier, param_grids[name], cv=5, scoring='roc_auc', n_jobs=-1)
        grid_search.fit(X_train_resampled, y_train_resampled)
        best_classifier = grid_search.best_estimator_

        # Save the model
        model_file = os.path.join(save_path, f'{name}_model.pkl')
        joblib.dump(best_classifier, model_file)

        # Evaluate the model
        y_pred_proba = best_classifier.predict_proba(X_test)[:, 1]
        y_pred_proba_all.append(y_pred_proba)
        y_test_all.append(y_test)

        # Compute ROC curve for the fold
        fpr, tpr, _ = roc_curve(y_test, y_pred_proba)
        folds_tpr_dict[name].append((fpr, tpr))  # Store the ROC curve for this fold

    # Calculate mean predicted probabilities and true labels for ROC
    y_pred_proba_mean = np.concatenate(y_pred_proba_all)
    y_test_combined = np.concatenate(y_test_all)

    # Calculate ROC AUC score
    roc_auc_scores[name] = roc_auc_score(y_test_combined, y_pred_proba_mean)
    
    # Compute average ROC curve
    mean_fpr = np.linspace(0, 1, 100)
    mean_tpr = np.zeros_like(mean_fpr)

    for fpr, tpr in folds_tpr_dict[name]:
        mean_tpr += np.interp(mean_fpr, fpr, tpr)  # Interpolate TPR for averaging
    mean_tpr /= kf.get_n_splits()  # Average the TPR
    mean_tpr_dict[name] = mean_tpr  # Store mean TPR

plt.figure(figsize=(10, 6))
for name in classifiers.keys():
    # Plot individual ROC curves for each fold
    for fpr, tpr in folds_tpr_dict[name]:
        plt.plot(fpr, tpr, color='lightgray', alpha=0.5)  # Individual fold ROC curves

    # Plot the average ROC curve
    plt.plot(average_fpr, mean_tpr_dict[name], label=f'{name} (AUC = {roc_auc_scores[name]:.2f})')

plt.plot([0, 1], [0, 1], 'k--')
plt.xlabel('False Positive Rate')
plt.ylabel('True Positive Rate')
plt.title('ROC Curves: Individual Folds and Average')
plt.legend(loc='best')
plt.show()

# %% [code]
# Plotting individual ROC curves for each fold, comparing training and testing sets
for fold_index in range(5):  # Assuming 5 folds
    plt.figure(figsize=(10, 6))

    # Plot the ROC curves for each classifier for the test set
    for name in classifiers.keys():
        fpr, tpr = folds_tpr_dict[name][fold_index]  # Get the ROC curve for this fold
        plt.plot(fpr, tpr, label=f'{name} (Test AUC = {roc_auc_scores[name]:.2f})', alpha=0.5)

    # Calculate ROC for the training set
    for name in classifiers.keys():
        # Assuming y_train and y_test have been stored for each fold
        X_train, X_test = X_scaled[train_index], X_scaled[test_index]
        y_train, y_test = y.iloc[train_index], y.iloc[test_index]

        # Resample the training data
        X_train_resampled, y_train_resampled = smoteenn.fit_resample(X_train, y_train)

        # Fit the model on the training data
        best_classifier.fit(X_train_resampled, y_train_resampled)

        # Predict probabilities for the training set
        y_train_pred_proba = best_classifier.predict_proba(X_train_resampled)[:, 1]
        
        # Compute ROC curve for the training set
        fpr_train, tpr_train, _ = roc_curve(y_train_resampled, y_train_pred_proba)
        plt.plot(fpr_train, tpr_train, linestyle='--', label=f'{name} (Train AUC = {roc_auc_score(y_train_resampled, y_train_pred_proba):.2f})')

    plt.plot([0, 1], [0, 1], 'k--')  # Diagonal line
    plt.xlabel('False Positive Rate')
    plt.ylabel('True Positive Rate')
    plt.title(f'ROC Curve for Fold {fold_index + 1}')
    plt.legend(loc='lower right')
    plt.show()

# %% [code]
import matplotlib.pyplot as plt

# Create a figure for all folds
fig, axs = plt.subplots(5, 2, figsize=(15, 25))  # 5 rows, 2 columns for 10 plots

for fold_index in range(5):  # Assuming 5 folds
    # Plot the ROC curve for the test set
    axs[fold_index, 0].set_title(f'ROC Curve for Test Set - Fold {fold_index + 1}')
    for name in classifiers.keys():
        fpr, tpr = folds_tpr_dict[name][fold_index]  # Get the ROC curve for this fold
        axs[fold_index, 0].plot(fpr, tpr, label=f'{name} (Test AUC = {roc_auc_scores[name]:.2f})', alpha=0.5)

    axs[fold_index, 0].plot([0, 1], [0, 1], 'k--')  # Diagonal line
    axs[fold_index, 0].set_xlabel('False Positive Rate')
    axs[fold_index, 0].set_ylabel('True Positive Rate')
    axs[fold_index, 0].legend(loc='lower right')

    # Plot the ROC curve for the training set
    axs[fold_index, 1].set_title(f'ROC Curve for Training Set - Fold {fold_index + 1}')
    for name in classifiers.keys():
        # Assuming y_train and y_test have been stored for each fold
        X_train, X_test = X_scaled[train_index], X_scaled[test_index]
        y_train, y_test = y.iloc[train_index], y.iloc[test_index]

        # Resample the training data
        X_train_resampled, y_train_resampled = smoteenn.fit_resample(X_train, y_train)

        # Fit the model on the training data
        best_classifier.fit(X_train_resampled, y_train_resampled)

        # Predict probabilities for the training set
        y_train_pred_proba = best_classifier.predict_proba(X_train_resampled)[:, 1]
        
        # Compute ROC curve for the training set
        fpr_train, tpr_train, _ = roc_curve(y_train_resampled, y_train_pred_proba)
        axs[fold_index, 1].plot(fpr_train, tpr_train, linestyle='--', label=f'{name} (Train AUC = {roc_auc_score(y_train_resampled, y_train_pred_proba):.2f})')

    axs[fold_index, 1].plot([0, 1], [0, 1], 'k--')  # Diagonal line
    axs[fold_index, 1].set_xlabel('False Positive Rate')
    axs[fold_index, 1].set_ylabel('True Positive Rate')
    axs[fold_index, 1].legend(loc='lower right')

# Adjust layout
plt.tight_layout()
plt.show()

# %% [markdown]
## 综合评价

# %% [code]
#模型评价函数
def BEST_thresholdYouden(YY_pred_ori,YY_true):
    # 在测试集上计算不同分类阈值下的TPR和FPR
    fpr, tpr, thresholds = roc_curve(y_true=YY_true, y_score=YY_pred_ori)

    # 根据训练集最大youden指数确定最佳分类阈值
    youden_scores = tpr - fpr
    best_index = np.argmax(youden_scores)
    best_threshold = thresholds[best_index]
    #print("最佳分类阈值: {:.3f}".format(best_threshold))
    return(best_threshold)
def convert_list(lst, f):
    return [1 if num > f else 0 for num in lst]
def Model_Evaluation2(y_true, y_prob, y_pred, Mode = 'Train',threshold_input = 0.5):
    if Mode == "Train":
        threshold = BEST_thresholdYouden(y_prob, y_true)
        print('Train模式，threshold = ',threshold)
    if Mode == "Test":
        threshold = threshold_input
        # print('Test模式，threshold = ',threshold)
    from sklearn.metrics import accuracy_score, roc_auc_score, classification_report, precision_score
    
    y_true = np.array(y_true)
    #y_pred = convert_list(y_prob, threshold)
    #y_pred = np.array(y_pred)
    test_auc = roc_auc_score(y_true, y_prob)
    test_acc = accuracy_score(y_true, y_pred)
    # report = classification_report(y_true, y_pred, output_dict=True)
    # test_f1 = report['1']['f1-score']
    # test_recall = report['1']['recall']
    # test_tp = np.sum((y_true == 1) & (y_pred == 1))
    # test_fp = np.sum((y_true == 0) & (y_pred == 1))
    # test_tn = np.sum((y_true == 0) & (y_pred == 0))
    # test_fn = np.sum((y_true == 1) & (y_pred == 0))
    cm = confusion_matrix(y_true, y_pred)
    test_tn, test_fp, test_fn, test_tp = cm.ravel()
    
    test_sen = test_tp / (test_tp + test_fn)
    test_spe = test_tn / (test_tn + test_fp)
    test_ppv = test_tp / (test_tp + test_fp)
    test_npv = test_tn / (test_tn + test_fn)
    test_precision = test_ppv# test_tp / (test_tp + test_fp)
    test_recall = test_sen# test_tp / (test_tp + test_fn)
    test_f1 = 2 * (test_precision * test_recall) / (test_precision + test_recall)
    
    # test_precision = precision_score(y_true, y_pred)
    return [
        test_auc,
        test_acc,
        test_sen,
        test_spe,
        test_f1,
        test_ppv,
        test_npv,
        threshold
        # test_precision
    ]


# %% [code]
# 综合评估
## 模型评估
Train_evaluations = pd.DataFrame(columns = ['Model','AUC','Accuracy','Sensitivity/Recall','Specificity','F1-score','PPV/precision','NPV','Cutoff'])
for i in range(len(YYPs)):
    Train_evaluations.loc[i] = [curve_names[i]] + Model_Evaluation2(y_train,YYPs[i],YYDs[i], Mode = 'Test')

Test_evaluations = pd.DataFrame(columns = ['Model','AUC','Accuracy','Sensitivity/Recall','Specificity','F1-score','PPV/precision','NPV','Cutoff'])
for i in range(len(yyPs)):
    Test_evaluations.loc[i] = [curve_names[i]] + Model_Evaluation2(y_test,yyPs[i],yyDs[i],Mode = 'Test')

# 选择除了第一列之外的列进行操作
df_A_values = Train_evaluations.iloc[:, 1:].applymap(lambda x: f"{x:.3f}")
df_B_values = Test_evaluations.iloc[:, 1:].applymap(lambda x: f"{x:.3f}")

# 合并格式化后的数值列，并保留第一列
Evaluations_combined_values = df_A_values + " | " + df_B_values
Evaluations_combined = pd.concat([Train_evaluations.iloc[:, [0]], Evaluations_combined_values], axis=1)
print("综合评估指标，训练集|测试集：")
Evaluations_combined


# %% [markdown]
## 校准曲线

# %% [code]
# 校准曲线
from statsmodels.nonparametric.smoothers_lowess import lowess
import matplotlib.pyplot as plt
import seaborn as sns
import numpy as np
from sklearn.metrics import brier_score_loss#(brier_score_loss, precision_score, recall_score,f1_score)
from sklearn.calibration import calibration_curve #CalibratedClassifierCV, 
def brier_score_95CI(yy,yyP,random_state,BSCI = True):
    #https://stackoverflow.com/questions/52373318/how-to-compare-roc-auc-scores-of-different-binary-classifiers-and-assess-statist
    y_pred = np.array(yyP)#np.array(yyP.tolist())
    y_true = np.array(yy)#np.array(yy.tolist())
    n_bootstraps = 1000
    rng_seed = random_state
    bootstrapped_scores = []
    if BSCI == True:
        rng = np.random.RandomState(rng_seed)
        for i in range(n_bootstraps):
            # bootstrap by sampling with replacement on the prediction indices
            # 通过对预测指数进行替换抽样，进行引导分析
            indices = rng.randint(0, len(y_pred), len(y_pred))
            if len(np.unique(y_true[indices])) < 2:
                # We need at least one positive and one negative sample for ROC AUC
                # to be defined: reject the sample
                # 我们需要至少一个阳性样本和一个阴性样本来确定ROC AUC
                # 的定义：拒绝样本
                continue

            score = brier_score_loss(y_true[indices], y_pred[indices])#roc_auc_score(y_true[indices], y_pred[indices])
            bootstrapped_scores.append(score)

        sorted_scores = np.array(bootstrapped_scores)
        sorted_scores.sort()

        # Computing the lower and upper bound of the 90% confidence interval
        # You can change the bounds percentiles to 0.025 and 0.975 to get
        # a 95% confidence interval instead.
        confidence_lower = sorted_scores[int(0.05 * len(sorted_scores))]
        confidence_upper = sorted_scores[int(0.95 * len(sorted_scores))]
        #print("Confidence interval for the score: [{:0.3f} - {:0.3}]".format(confidence_lower, confidence_upper))
        return(brier_score_loss(y_true, y_pred),confidence_lower,confidence_upper)
    else:
        return(brier_score_loss(y_true, y_pred))
def plot_calibration_curve(clf_list,n_bins):#,fig_index):
    #fig = plt.figure(fig_index, figsize=(6, 6),dpi = 150)
    fig = plt.figure(figsize=(6, 6),dpi = 150)
    ax1 = plt.subplot2grid((3, 1), (0, 0), rowspan=2)
    ax2 = plt.subplot2grid((3, 1), (2, 0))
    ax1.plot([0, 1], [0, 1], "k:", label="Perfectly calibrated")
    for clf, name,yy,yyP,BS,BSlower,BSupper in clf_list:        
        #clf.fit(X_train, y_train)
        #y_pred = clf.predict(X_test)
        #if hasattr(clf, "predict_proba"):
        #    prob_pos = clf.predict_proba(X_test)[:, 1]
        #else:  # use decision function
        #    prob_pos = clf.decision_function(X_test)
        #    prob_pos = \
        #        (prob_pos - prob_pos.min()) / (prob_pos.max() - prob_pos.min())
        prob_pos = yyP
        clf_score = round(BS,3) #= brier_score_loss(y_test, prob_pos, pos_label=y.max())
        clf_score_lower = round(BSlower,3)
        clf_score_upper = round(BSupper,3)

        fraction_of_positives, mean_predicted_value = \
            calibration_curve(yy, yyP, n_bins=n_bins)

        ax1.plot(mean_predicted_value, fraction_of_positives, "s-",
                 label = name + ' BS=' + str(round(clf_score,3)) + "(" + str(clf_score_lower) + ','+ str(clf_score_upper) + ")"
                )
                 #label="%s (%1.3f)" % (name, clf_score))

        ax2.hist(prob_pos, range=(0, 1), bins= n_bins, label=name,
                 histtype="step", lw=2)

    ax1.set_ylabel("Fraction of positives")
    ax1.set_ylim([-0.05, 1.05])
    ax1.legend(loc="lower right")
    ax1.set_title('Calibration plots  (reliability curve)')

    ax2.set_xlabel("Mean predicted value")
    ax2.set_ylabel("Count")
    ax2.legend(loc="upper right")#"upper center")
    plt.tight_layout()
    return(fig)

# 平滑校准曲线
def better_CCcurve(yyP,yy):
    from statsmodels.nonparametric.smoothers_lowess import lowess
    import matplotlib.pyplot as plt
    import seaborn as sns
    
    # 对P值排序并对预测值抽取序列
    p = yyP
    q = yy
    p1 = np.sort(p)
   
    # 对预测的X和Y进行lowess回归拟合
    smo = lowess(q, p, frac=2/3, it=0, delta = 0.01 * (np.max(p) - np.min(p)))

    plt.figure(figsize=(5, 5), dpi = 150)
    sns.lineplot(x=smo[:, 0], y=smo[:, 1], color='blue')
    plt.plot([0, 1], [0, 1], color='black', linestyle='--')
    plt.title('Lowess smoothing')
    plt.xlabel('Predicted Probability')
    plt.ylabel('Observed')
    plt.xlim(-0.1, 1.1)
    plt.ylim(-0.1, 1.1)
    plt.show()
def better_CCcurve_doubleset(YYP,YY,yyP,yy,TITLE):
    from statsmodels.nonparametric.smoothers_lowess import lowess
    import matplotlib.pyplot as plt
    import seaborn as sns
    import numpy as np
    
    fig, (ax1, ax2) = plt.subplots(1, 2, figsize=(10, 5), dpi=150)
    
    # 对P值排序并对预测值抽取序列
    P = YYP
    Q = YY
    P1 = np.sort(P)
    # 对预测的X和Y进行lowess回归拟合
    smo1 = lowess(Q, P, frac=2/3, it=0, delta=0.01 * (np.max(P) - np.min(P)))
    # 在ax1中绘制lowess回归拟合曲线
    ax1.plot(smo1[:, 0], smo1[:, 1], color='blue')
    ax1.plot([0, 1], [0, 1], color='black', linestyle='--')
    ax1.set_title('Calibration curve' + TITLE + ",Traingset")
    ax1.set_xlabel('Predicted Probability')
    ax1.set_ylabel('Observed')
    ax1.set_xlim(-0.1, 1.1)
    ax1.set_ylim(-0.1, 1.1)
    
    # 对P值排序并对预测值抽取序列
    p = yyp
    q = yy
    p1 = np.sort(p)
    # 对预测的X和Y进行lowess回归拟合
    smo2 = lowess(q, p, frac=2/3, it=0, delta=0.01 * (np.max(p) - np.min(p)))
    # 在ax1中绘制lowess回归拟合曲线
    ax2.plot(smo2[:, 0], smo2[:, 1], color='blue')
    ax2.plot([0, 1], [0, 1], color='black', linestyle='--')
    ax2.set_title('Calibration curve' + TITLE + ",Testset")
    ax2.set_xlabel('Predicted Probability')
    ax2.set_ylabel('Observed')
    ax2.set_xlim(-0.1, 1.1)
    ax2.set_ylim(-0.1, 1.1)
    
    plt.show()
def better_CCcurve_doubleset_multimodel(YYPs,YY,yyPs,yy,TITLE,curve_names,BSCI = True,final_model = final_model):

    fig, (ax1, ax2) = plt.subplots(1, 2, figsize=(13, 6), dpi=150)
    for i in range(len(YYPs)):
        
        emphasis_color = (68/255,71/255,191/255)
        
        if BSCI == True:
            BS1,BS1lower,BS1upper = brier_score_95CI(YY,YYPs[i],random_state)
            BS2,BS2lower,BS2upper = brier_score_95CI(yy,yyPs[i],random_state)
            legendname1 = ' BS = ' + str(round(BS1,3)) + " (" + str(round(BS1lower,3)) + ','+ str(round(BS1upper,3)) + ")"
            legendname2 = ' BS = ' + str(round(BS2,3)) + " (" + str(round(BS2lower,3)) + ','+ str(round(BS2upper,3)) + ")"
        else:
            legendname1 = ', Brier score = ' + str(round(brier_score_95CI(YY,YYPs[i],random_state, BSCI = BSCI),3))
            legendname2 = ', Brier score = ' + str(round(brier_score_95CI(yy,yyPs[i],random_state, BSCI = BSCI),3))
        
        
        # 对P值排序并对预测值抽取序列
        P = YYPs[i]
        Q = YY
        P1 = np.sort(P)
        # 对预测的X和Y进行lowess回归拟合
        smo1 = lowess(Q, P, frac=2/3, it=0, delta=0.01 * (np.max(P) - np.min(P)))
        
        # 对P值排序并对预测值抽取序列
        p = yyPs[i]
        q = yy
        p1 = np.sort(p)
        # 对预测的X和Y进行lowess回归拟合
        smo2 = lowess(q, p, frac=2/3, it=0, delta=0.01 * (np.max(p) - np.min(p)))
        
        if curve_names[i] != final_model:
            # 在ax1中绘制lowess回归拟合曲线
            ax1.plot(smo1[:, 0], smo1[:, 1], label=curve_names[i] + legendname1,alpha = 0.7) # color='blue'
            # 在ax2中绘制lowess回归拟合曲线
            ax2.plot(smo2[:, 0], smo2[:, 1], label=curve_names[i] + legendname2,alpha = 0.7)# color='blue',
        if curve_names[i] == final_model:
            # 在ax1中绘制lowess回归拟合曲线
            ax1.plot(smo1[:, 0], smo1[:, 1], label=curve_names[i] + legendname1,lw = 3,color = emphasis_color) # color='blue'
            # 在ax2中绘制lowess回归拟合曲线
            ax2.plot(smo2[:, 0], smo2[:, 1], label=curve_names[i] + legendname2,lw = 3,color = emphasis_color)# color='blue',
        
    ax1.plot([0, 1], [0, 1], color='black', linestyle='--')
    ax1.set_title('Calibration curve' + TITLE + ",Trainingset")
    ax1.set_xlabel('Predicted Probability')
    ax1.set_ylabel('Observed')
    ax1.set_xlim(-0.1, 1.1)
    ax1.set_ylim(-0.1, 1.1)
    ax1.legend(fontsize=8, loc=2)
    ax1.set_aspect('equal', adjustable='box')
    

    ax2.plot([0, 1], [0, 1], color='black', linestyle='--')
    ax2.set_title('Calibration curve' + TITLE + ",Testset")
    ax2.set_xlabel('Predicted Probability')
    ax2.set_ylabel('Observed')
    ax2.set_xlim(-0.1, 1.1)
    ax2.set_ylim(-0.1, 1.1)
    ax2.legend(fontsize=8, loc=2)
    ax2.set_aspect('equal', adjustable='box')
    
    plt.show()
def better_CCcurve_multimodel(yyPs,yy):
    from statsmodels.nonparametric.smoothers_lowess import lowess
    import matplotlib.pyplot as plt
    import seaborn as sns
    plt.figure(figsize=(5, 5), dpi = 150)
    # 对P值排序并对预测值抽取序列
    for i in range(len(yyPs)):
        p = yyPs[i]
        # print(p)
        q = yy
        p1 = np.sort(p)
        # 对预测的X和Y进行lowess回归拟合
        smo = lowess(q, p, frac=2/3, it=0, delta = 0.01 * (np.max(p) - np.min(p)))
        sns.lineplot(x=smo[:, 0], y=smo[:, 1]) # , color='blue'
    
    plt.plot([0, 1], [0, 1], linestyle='--', color='black') 
    plt.title('Lowess smoothing')
    plt.xlabel('Predicted Probability')
    plt.ylabel('Observed')
    plt.xlim(-0.1, 1.1)
    plt.ylim(-0.1, 1.1)
    plt.show()  

better_CCcurve_doubleset_multimodel(YYPs, y_train, yyPs, y_test, TITLE  = " ", curve_names = curve_names, BSCI = True)

# %% [code]
### 等渗回归
from sklearn import datasets
from sklearn import metrics
from sklearn.model_selection import train_test_split
from sklearn.ensemble import AdaBoostClassifier
from sklearn.calibration import CalibratedClassifierCV
from sklearn.model_selection import cross_val_predict
# from sklearn_evaluation import plot

# def IsotonicCV(models,XX,YY):
#     models_isCVed = []
#     for i in range(len(models)):
#         clf_calib = CalibratedClassifierCV(
#             base_estimator = models[i],
#             cv=3,
#             ensemble=False,
#             method='isotonic')
#         clf_calib.fit(XX, YY)
#         models_isCVed.append(clf_calib)
#     return(models_isCVed)

def IsotonicCV(models, XX, YY):
    models_isCVed = []
    for i in range(len(models)):
        # 假设模型是LogisticRegression，你可以在这里增加max_iter
        if isinstance(models[i], LogisticRegression):
            models[i].set_params(max_iter=1000)
        
        clf_calib = CalibratedClassifierCV(
            base_estimator=models[i],
            cv=3,
            ensemble=False,
            method='isotonic')
        clf_calib.fit(XX, YY)
        models_isCVed.append(clf_calib)
    return models_isCVed

models_for_isCV = best_models# [best_models[i][0] for i in range(len(best_models))]
models_isCVed = IsotonicCV(models_for_isCV,X_train,y_train)

# %% [code]
YYPs_isCVed = [models_isCVed[i].predict_proba(X = X_train)[:,1] for i in range(len(models_isCVed))]
yyPs_isCVed = [models_isCVed[i].predict_proba(X = X_test)[:,1] for i in range(len(models_isCVed))]
better_CCcurve_doubleset_multimodel(YYPs_isCVed, y_train, yyPs_isCVed, y_test, TITLE  = " ", curve_names = curve_names, BSCI = False, final_model = final_model)

# %% [markdown]
## DCA

# %% [code]
## 决策曲线
import numpy as np
import matplotlib.pyplot as plt
from sklearn.metrics import confusion_matrix
def calculate_net_benefit_model(thresh_group, y_pred_score, y_label):
    net_benefit_model = np.array([])
    for thresh in thresh_group:
        y_pred_label = y_pred_score > thresh
        tn, fp, fn, tp = confusion_matrix(y_label, y_pred_label).ravel()
        n = len(y_label)
        net_benefit = (tp / n) - (fp / n) * (thresh / (1 - thresh))
        net_benefit_model = np.append(net_benefit_model, net_benefit)
    return net_benefit_model
def calculate_net_benefit_all(thresh_group, y_label):
    net_benefit_all = np.array([])
    tn, fp, fn, tp = confusion_matrix(y_label, y_label).ravel()
    total = tp + tn
    for thresh in thresh_group:
        net_benefit = (tp / total) - (tn / total) * (thresh / (1 - thresh))
        net_benefit_all = np.append(net_benefit_all, net_benefit)
    return net_benefit_all
def plot_DCAs(YYPs, YY, yyPs, yy, curve_names, plot_alphas,ylim,final_model = final_model):
    emphasis_color = (68/255,71/255,191/255)
    
    fig, (ax1, ax2) = plt.subplots(1,2, figsize = (16,6),dpi = 200)
    thresh_group = np.arange(0,1,0.01)
    # print(YY)
    # print(yy)
    ########################训练集#######################
    Train_net_benefit_all = calculate_net_benefit_all(thresh_group, YY)
    print(Train_net_benefit_all[1])
    ax1.plot(thresh_group, Train_net_benefit_all, color = 'black',label = 'Treat all')
    ax1.plot((0, 1), (0, 0), color = 'black', linestyle = ':', label = 'Treat none')
    for i in range(len(YYPs)):
        Train_net_benefit_model = calculate_net_benefit_model(thresh_group, YYPs[i], YY)
        if curve_names[i] != final_model:
            ax1.plot(thresh_group, Train_net_benefit_model, label = curve_names[i],alpha = 0.7) # alpha = plot_alphas[i],
        if curve_names[i] == final_model:
            ax1.plot(thresh_group, Train_net_benefit_model, label = curve_names[i],lw = 3,color = emphasis_color) # alpha = plot_alphas[i],


    ax1.set_xlim(0,1)
    ax1.set_ylim(ylim[0],ylim[1])
    ax1.set_xlabel(
        xlabel = 'Threshold Probability',fontsize=15
        # fontdict= {'family': 'Times New Roman', 'fontsize': 15}
        )
    ax1.set_ylabel(
        ylabel = 'Net Benefit', fontsize=15
        # fontdict= {'family': 'Times New Roman', 'fontsize': 15}
        )
    ax1.grid('major')
    ax1.spines['right'].set_color((0.8, 0.8, 0.8))
    ax1.spines['top'].set_color((0.8, 0.8, 0.8))
    ax1.legend(loc = 'best',ncol = 4)
    ax1.grid(False)
    
    ########################测试集#######################
    Test_net_benefit_all = calculate_net_benefit_all(thresh_group, yy)
    print(Test_net_benefit_all[1])
    ax2.plot(thresh_group, Test_net_benefit_all, color = 'black',label = 'Treat all')
    ax2.plot((0, 1), (0, 0), color = 'black', linestyle = ':', label = 'Treat none')
    for i in range(len(yyPs)):
        Test_net_benefit_model = calculate_net_benefit_model(thresh_group, yyPs[i], yy)
        if curve_names[i] != final_model:
            ax2.plot(thresh_group, Test_net_benefit_model, label = curve_names[i],alpha = 0.7) # alpha = plot_alphas[i],
        if curve_names[i] == final_model:
            ax2.plot(thresh_group, Test_net_benefit_model, label = curve_names[i],lw = 3,color = emphasis_color) # alpha = plot_alphas[i],
        
    ax2.set_xlim(0,1)
    # ax2.set_ylim(Test_net_benefit_model.min() - 0.01, Test_net_benefit_model.max() + 0.01)#adjustify the y axis limitation
    ax2.set_ylim(ylim[0],ylim[1])
    ax2.set_xlabel(
        xlabel = 'Threshold Probability', fontsize=15
        #fontdict= {'family': 'Times New Roman', 'fontsize': 15}
        )
    ax2.set_ylabel(
        ylabel = 'Net Benefit', fontsize=15
        #fontdict= {'family': 'Times New Roman', 'fontsize': 15}
        )
    ax2.grid('major')
    ax2.spines['right'].set_color((0.8, 0.8, 0.8))
    ax2.spines['top'].set_color((0.8, 0.8, 0.8))
    ax2.legend(loc = 'best',ncol = 4)
    ax2.grid(False)
    plt.show()


plot_alphas = [1]*20# [0.4,0.4,0.4,0.4,0.4,0.4,0.4,0.4,0.4,1]

plot_DCAs(YYPs, y_train, yyPs, y_test, curve_names,plot_alphas,ylim = (-0.05,0.1),final_model = final_model)

# %% [code]


# %% [markdown]
## SHAP

# %% [code]
import joblib
import shap
import matplotlib.pyplot as plt
import pandas as pd
import numpy as np


# Split the data into features and target variable
X = X_train[selected_features] 
y = data[var]
# 读取随机森林模型
model_name='LightGBM_model'#random_forest_model LightGBM_model  XGBoost_model
model = joblib.load('H:\\model\\{}\\{}.pkl'.format(var,model_name))

# 初始化SHAP解释器并计算SHAP值
explainer = shap.TreeExplainer(model)
# shap_values = explainer.shap_values(X)
shap_values = explainer.shap_values(X)
joblib.dump(shap_values, 'H:\\shap\\{}\\{}_shap_values.pkl'.format(var,model_name))

shap.summary_plot(shap_values[1],X,max_display=75)
plt.show()


# %% [code]
# 我们将检查测试集中的第一个样本，以确定哪些特征导致了“0”结果。为此，我们将利用力图并提供预期值、形状值和测试样本。
shap.plots.force(explainer.expected_value[0], shap_values[0][0,:], X.iloc[0, :], matplotlib = True)

# %% [markdown]
### decision_plot

# %% [code]
# 我们现在将显示decision_plot. 它通过映射每个预测的累积 SHA 值来直观地描述模型决策。
shap.decision_plot(explainer.expected_value[0], shap_values[1], X.columns,ignore_warnings=True)

# %% [code]
shap.decision_plot(explainer.expected_value[1], shap_values[1], X.columns,ignore_warnings=True)
