# Supplementary material for: Predictive models for secondary epilepsy in patients with acute ischemic stroke within one year
Source: eLife. 2024 Nov 14;13:RP98759. doi: 10.7554/eLife.98759 (PMC11563573; doi:10.7554/eLife.98759)
Supplement: Source code 4. — This notebook is designed to perform fivefold cross-validation for the Lasso regression and model construction, ensuring a robust evaluation of model performance. It includes figures and tables that summarize the results of the cross-validation process. [file elife-98759-code4.zip]

Archive with 1 entries (1 files):
- eLife-VOR-RA-2024-98759/externalTest.ipynb
