# Supplementary material for: Predictive models for secondary epilepsy in patients with acute ischemic stroke within one year
Source: eLife. 2024 Nov 14;13:RP98759. doi: 10.7554/eLife.98759 (PMC11563573; doi:10.7554/eLife.98759)
Supplement: Source code 4. — This notebook is designed to perform fivefold cross-validation for the Lasso regression and model construction, ensuring a robust evaluation of model performance. It includes figures and tables that summarize the results of the cross-validation process. [file elife-98759-code4.zip › eLife-VOR-RA-2024-98759/externalTest.ipynb]

# %% [code]
import pickle
import pandas as pd
from sklearn.metrics import roc_curve, roc_auc_score, accuracy_score, precision_score, recall_score, f1_score
import matplotlib.pyplot as plt
import joblib

# Load the saved model file
model = joblib.load(r'H:\model\second_epilepsy\RF_model.pkl')

# Read the test dataset
data = pd.read_csv(r'H:\data\external_sample.csv')
var = 'second_epilepsy'
y_test = data[var]
feature_names = ['ldh', 'creatinine', 'ck_mb', 'diabetes', 'age',
                 'ischemia_modification_albumin', 'plt', 'hbdh', 'crp', 'bilirubin',
                 'tco2', 'alt', 'ldl', 'hba1c', 'ast', 'aptt', 'nihss', 'd_dimer',
                 'hypertension', 'wbc']
X_test = data[feature_names]

formatted_names = ', '.join([f"'{name}'" for name in feature_names])

print(formatted_names)

# Use the model to predict on the test data
y_scores = model.predict_proba(X_test)[:, 1]
y_pred = model.predict(X_test)

# Calculate true positive rate and false positive rate
fpr, tpr, _ = roc_curve(y_test, y_scores)

# Calculate AUC value
auc = roc_auc_score(y_test, y_scores)

# Calculate accuracy
accuracy = accuracy_score(y_test, y_pred)

# Calculate sensitivity/recall
sensitivity = recall_score(y_test, y_pred)

# Calculate specificity
specificity = recall_score(y_test, y_pred, pos_label=0)

# Calculate F1 score
f1 = f1_score(y_test, y_pred)

# Calculate positive predictive value/precision
precision = precision_score(y_test, y_pred)

# Calculate negative predictive value
negative_predictive_value = recall_score(y_test, y_pred, pos_label=0)

# Print AUC, accuracy, sensitivity/recall, specificity, F1 score, positive predictive value/precision, negative predictive value, and cutoff
print('AUC:', auc)
print('Accuracy:', accuracy)
print('Sensitivity/Recall:', sensitivity)
print('Specificity:', specificity)
print('F1-score:', f1)
print('PPV/precision:', precision)
print('NPV:', negative_predictive_value)
print('Cutoff:', 0.6)

# Plot ROC curve
plt.figure(figsize=(8, 6))
plt.plot(fpr, tpr, label='ROC Curve (AUC = {:.3f})'.format(auc))
plt.plot([0, 1], [0, 1], 'k--')
plt.xlim([0, 1])
plt.ylim([0, 1])
plt.xlabel('False Positive Rate (FPR)')
plt.ylabel('True Positive Rate (TPR)')
plt.title('Receiver Operating Characteristic (ROC) Curve')
plt.legend(loc='lower right')
plt.grid(True)
plt.show()
