# Supplementary material for: Predictive models for secondary epilepsy in patients with acute ischemic stroke within one year
Source: eLife. 2024 Nov 14;13:RP98759. doi: 10.7554/eLife.98759 (PMC11563573; doi:10.7554/eLife.98759)
Supplement: Source code 5. — This notebook contains code for external testing of the model, evaluating its performance on new external data. All relevant data related to the evaluation process is included within this code. [file elife-98759-code5.zip]

Archive with 1 entries (1 files):
- eLife-VOR-RA-2024-98759/fillDropThings.py
